# Supplementary material for: Identification of intraoperative hypoxemia and hypoproteinemia as prognostic indicators in anastomotic leakage post-radical gastrectomy: an 8-year multicenter study utilizing machine learning techniques
Source: Front Oncol. 2024 Nov 27;14:1471137. doi: 10.3389/fonc.2024.1471137 (PMC11631859; doi:10.3389/fonc.2024.1471137)
Supplement: Supplementary Table 1 — Raw Data. [file Table1.xlsx]

## Sheet: Sheet1
number	Sex	Age	BMI	ASA	Drinking_history	Smoking_history	Surgical_procedure	Emergency_Surgery	Surgery_Type	Anemia	Chemotherapy	Radiotherapy	ALB	Hyperlipidemia	Hypertension	Surgical history	CHD	Diabetes	COPD	Surgery_time	Intraoperative bleeding	T_stage	N_stage	PNI	Tumor_number	Tumor_size	CEA level	CA19-9 level	PCT level	CRP_level	SAA level	NRS2002 score	Anastomosis method	Anastomosis type	SpO2	Blood_transfusion	One-year mortality	Three-year mortality	Five-year mortality	group
1	Male	≥65	＜25 kg/m2	＜3	Yes	No	Laparoscopic surgery	No	Distal gastrectomy	Yes	Yes	No	≥30g/L	Yes	No	Yes	Yes	No	No	＜270 min	≥100 ml	T1~T2	N1~N3	1	＜2	＜5 cm	＜5 ng/ml	≥37 U/mL	＜0.05 ng/ml	＜10 mg/l	≥10 mg/l	＜3	Anastomosis instruments	Billroth Ⅱ	≥90 %	Yes	Yes	Yes	Yes	Internal validation set
2	Male	＜65	≥25 kg/m2	＜3	Yes	No	Open surgery	Yes	Total gastrectomy	No	No	Yes	＜30g/L	Yes	No	No	No	Yes	No	≥270 min	≥100 ml	T3~T4	N0	0	＜2	＜5 cm	≥5 ng/ml	＜37 U/mL	≥0.05 ng/ml	＜10 mg/l	＜10 mg/l	≥3	Manual anastomosis	Billroth Ⅰ	≥90 %	Yes	Yes	Yes	Yes	Internal validation set
3	Male	≥65	＜25 kg/m2	≥3	No	Yes	Open surgery	No	Total gastrectomy	No	Yes	No	＜30g/L	Yes	Yes	No	Yes	No	Yes	＜270 min	＜100 ml	T1~T2	N1~N3	0	≥2	≥5 cm	＜5 ng/ml	＜37 U/mL	＜0.05 ng/ml	≥10 mg/l	≥10 mg/l	≥3	Anastomosis instruments	Billroth Ⅰ	＜90 %	No	Yes	Yes	Yes	Internal validation set
4	Male	＜65	＜25 kg/m2	＜3	No	Yes	Laparoscopic surgery	Yes	Total gastrectomy	No	No	Yes	≥30g/L	No	No	No	No	No	Yes	≥270 min	≥100 ml	T1~T2	N1~N3	0	≥2	＜5 cm	＜5 ng/ml	＜37 U/mL	＜0.05 ng/ml	≥10 mg/l	≥10 mg/l	＜3	Anastomosis instruments	Roux-en-Y	＜90 %	No	Yes	Yes	Yes	Internal validation set
5	Male	≥65	≥25 kg/m2	≥3	No	Yes	Laparoscopic surgery	Yes	Total gastrectomy	Yes	Yes	No	≥30g/L	No	Yes	Yes	Yes	No	No	＜270 min	≥100 ml	T3~T4	N0	0	≥2	＜5 cm	＜5 ng/ml	＜37 U/mL	≥0.05 ng/ml	＜10 mg/l	＜10 mg/l	＜3	Manual anastomosis	Billroth Ⅰ	≥90 %	No	Yes	Yes	Yes	Internal validation set
6	Female	＜65	＜25 kg/m2	≥3	Yes	No	Open surgery	Yes	Total gastrectomy	No	No	No	＜30g/L	No	No	No	Yes	No	No	＜270 min	＜100 ml	T1~T2	N0	0	＜2	≥5 cm	＜5 ng/ml	≥37 U/mL	＜0.05 ng/ml	＜10 mg/l	＜10 mg/l	≥3	Anastomosis instruments	Billroth Ⅱ	≥90 %	No	Yes	Yes	Yes	Internal validation set
7	Male	≥65	≥25 kg/m2	＜3	No	No	Open surgery	Yes	Proximal gastrectomy	Yes	Yes	No	＜30g/L	Yes	Yes	Yes	No	No	Yes	≥270 min	≥100 ml	T3~T4	N1~N3	0	＜2	＜5 cm	＜5 ng/ml	＜37 U/mL	＜0.05 ng/ml	＜10 mg/l	≥10 mg/l	≥3	Manual anastomosis	Billroth Ⅰ	＜90 %	No	Yes	Yes	Yes	Internal validation set
8	Female	≥65	＜25 kg/m2	≥3	Yes	Yes	Open surgery	No	Distal gastrectomy	Yes	No	Yes	＜30g/L	No	No	Yes	No	Yes	Yes	＜270 min	＜100 ml	T1~T2	N0	1	≥2	＜5 cm	＜5 ng/ml	≥37 U/mL	＜0.05 ng/ml	＜10 mg/l	＜10 mg/l	＜3	Manual anastomosis	Billroth Ⅰ	＜90 %	No	Yes	Yes	Yes	Internal validation set
9	Male	＜65	＜25 kg/m2	＜3	No	Yes	Open surgery	No	Proximal gastrectomy	No	No	Yes	＜30g/L	Yes	No	Yes	No	No	No	≥270 min	＜100 ml	T3~T4	N0	0	＜2	＜5 cm	≥5 ng/ml	＜37 U/mL	＜0.05 ng/ml	＜10 mg/l	＜10 mg/l	＜3	Manual anastomosis	Roux-en-Y	≥90 %	No	Yes	Yes	Yes	Internal validation set
10	Female	≥65	＜25 kg/m2	＜3	No	No	Open surgery	Yes	Total gastrectomy	No	No	No	≥30g/L	Yes	Yes	No	No	Yes	No	≥270 min	≥100 ml	T3~T4	N0	1	≥2	＜5 cm	＜5 ng/ml	＜37 U/mL	＜0.05 ng/ml	＜10 mg/l	＜10 mg/l	≥3	Anastomosis instruments	Billroth Ⅱ	＜90 %	No	Yes	Yes	Yes	Internal validation set
11	Female	≥65	＜25 kg/m2	＜3	Yes	No	Open surgery	No	Distal gastrectomy	Yes	No	Yes	＜30g/L	No	Yes	No	No	Yes	No	＜270 min	≥100 ml	T1~T2	N0	0	＜2	＜5 cm	≥5 ng/ml	＜37 U/mL	＜0.05 ng/ml	＜10 mg/l	＜10 mg/l	≥3	Anastomosis instruments	Billroth Ⅱ	＜90 %	No	Yes	Yes	Yes	Internal validation set
12	Male	≥65	≥25 kg/m2	≥3	No	No	Laparoscopic surgery	Yes	Total gastrectomy	Yes	No	No	≥30g/L	No	No	No	No	Yes	No	＜270 min	＜100 ml	T1~T2	N1~N3	1	≥2	＜5 cm	＜5 ng/ml	＜37 U/mL	＜0.05 ng/ml	＜10 mg/l	＜10 mg/l	＜3	Manual anastomosis	Billroth Ⅰ	≥90 %	No	Yes	Yes	Yes	Internal validation set
13	Male	＜65	＜25 kg/m2	＜3	No	No	Open surgery	Yes	Distal gastrectomy	Yes	Yes	No	≥30g/L	No	Yes	No	No	No	No	＜270 min	＜100 ml	T1~T2	N0	1	≥2	＜5 cm	＜5 ng/ml	≥37 U/mL	＜0.05 ng/ml	＜10 mg/l	＜10 mg/l	≥3	Manual anastomosis	Billroth Ⅰ	＜90 %	No	Yes	Yes	Yes	Internal validation set
14	Female	≥65	＜25 kg/m2	＜3	Yes	No	Open surgery	Yes	Total gastrectomy	Yes	No	No	＜30g/L	No	No	No	No	No	No	＜270 min	＜100 ml	T3~T4	N1~N3	0	≥2	＜5 cm	＜5 ng/ml	＜37 U/mL	＜0.05 ng/ml	＜10 mg/l	＜10 mg/l	≥3	Manual anastomosis	Roux-en-Y	＜90 %	No	Yes	Yes	Yes	Internal validation set
15	Male	≥65	≥25 kg/m2	＜3	Yes	No	Laparoscopic surgery	Yes	Total gastrectomy	Yes	Yes	No	≥30g/L	No	Yes	No	No	No	No	＜270 min	＜100 ml	T1~T2	N1~N3	0	＜2	＜5 cm	＜5 ng/ml	≥37 U/mL	＜0.05 ng/ml	≥10 mg/l	＜10 mg/l	＜3	Anastomosis instruments	Roux-en-Y	＜90 %	No	Yes	Yes	Yes	Internal validation set
16	Male	＜65	≥25 kg/m2	＜3	No	Yes	Laparoscopic surgery	No	Proximal gastrectomy	No	No	No	＜30g/L	No	No	Yes	Yes	No	No	≥270 min	＜100 ml	T1~T2	N1~N3	0	＜2	＜5 cm	＜5 ng/ml	＜37 U/mL	＜0.05 ng/ml	＜10 mg/l	＜10 mg/l	＜3	Anastomosis instruments	Billroth Ⅱ	≥90 %	No	Yes	Yes	Yes	Internal validation set
17	Male	≥65	＜25 kg/m2	＜3	No	Yes	Laparoscopic surgery	No	Total gastrectomy	No	Yes	No	≥30g/L	No	Yes	Yes	Yes	No	No	＜270 min	＜100 ml	T1~T2	N0	0	＜2	＜5 cm	≥5 ng/ml	＜37 U/mL	＜0.05 ng/ml	＜10 mg/l	＜10 mg/l	＜3	Manual anastomosis	Billroth Ⅰ	≥90 %	No	Yes	Yes	Yes	Internal validation set
18	Female	＜65	≥25 kg/m2	＜3	No	Yes	Open surgery	Yes	Distal gastrectomy	Yes	No	Yes	＜30g/L	No	No	No	No	Yes	No	＜270 min	＜100 ml	T1~T2	N1~N3	0	＜2	≥5 cm	＜5 ng/ml	＜37 U/mL	＜0.05 ng/ml	＜10 mg/l	＜10 mg/l	≥3	Manual anastomosis	Billroth Ⅱ	＜90 %	Yes	Yes	Yes	Yes	Internal validation set
19	Male	≥65	≥25 kg/m2	≥3	Yes	Yes	Open surgery	Yes	Proximal gastrectomy	Yes	No	Yes	＜30g/L	No	Yes	No	Yes	Yes	No	＜270 min	≥100 ml	T3~T4	N0	0	＜2	≥5 cm	＜5 ng/ml	＜37 U/mL	≥0.05 ng/ml	≥10 mg/l	＜10 mg/l	＜3	Anastomosis instruments	Billroth Ⅰ	＜90 %	No	Yes	Yes	Yes	Internal validation set
20	Female	≥65	＜25 kg/m2	＜3	No	No	Open surgery	No	Proximal gastrectomy	No	No	No	≥30g/L	No	Yes	No	No	No	No	≥270 min	＜100 ml	T1~T2	N0	0	＜2	＜5 cm	＜5 ng/ml	＜37 U/mL	≥0.05 ng/ml	＜10 mg/l	＜10 mg/l	＜3	Manual anastomosis	Billroth Ⅱ	≥90 %	No	Yes	Yes	Yes	Internal validation set
21	Male	≥65	＜25 kg/m2	≥3	No	No	Laparoscopic surgery	Yes	Total gastrectomy	Yes	No	No	≥30g/L	No	Yes	No	No	No	No	≥270 min	＜100 ml	T3~T4	N1~N3	1	＜2	≥5 cm	≥5 ng/ml	＜37 U/mL	＜0.05 ng/ml	≥10 mg/l	＜10 mg/l	＜3	Manual anastomosis	Roux-en-Y	≥90 %	No	Yes	Yes	Yes	Internal validation set
22	Female	≥65	＜25 kg/m2	≥3	Yes	No	Open surgery	Yes	Distal gastrectomy	Yes	No	Yes	＜30g/L	No	No	No	No	No	No	＜270 min	≥100 ml	T1~T2	N0	1	≥2	＜5 cm	＜5 ng/ml	＜37 U/mL	＜0.05 ng/ml	＜10 mg/l	≥10 mg/l	＜3	Anastomosis instruments	Roux-en-Y	＜90 %	No	Yes	Yes	Yes	Internal validation set
23	Female	＜65	≥25 kg/m2	＜3	No	No	Laparoscopic surgery	No	Proximal gastrectomy	No	No	Yes	＜30g/L	No	No	No	No	No	No	≥270 min	≥100 ml	T1~T2	N1~N3	0	≥2	＜5 cm	＜5 ng/ml	＜37 U/mL	＜0.05 ng/ml	≥10 mg/l	＜10 mg/l	≥3	Anastomosis instruments	Roux-en-Y	≥90 %	No	Yes	Yes	Yes	Internal validation set
24	Female	≥65	≥25 kg/m2	＜3	No	No	Open surgery	Yes	Proximal gastrectomy	No	No	No	≥30g/L	Yes	Yes	Yes	No	No	No	＜270 min	＜100 ml	T3~T4	N0	0	＜2	＜5 cm	＜5 ng/ml	＜37 U/mL	＜0.05 ng/ml	≥10 mg/l	＜10 mg/l	＜3	Anastomosis instruments	Billroth Ⅱ	≥90 %	No	Yes	Yes	Yes	Internal validation set
25	Male	＜65	＜25 kg/m2	＜3	Yes	No	Open surgery	Yes	Total gastrectomy	Yes	No	No	＜30g/L	No	Yes	Yes	No	No	No	≥270 min	≥100 ml	T1~T2	N1~N3	0	＜2	＜5 cm	＜5 ng/ml	≥37 U/mL	≥0.05 ng/ml	＜10 mg/l	＜10 mg/l	＜3	Anastomosis instruments	Billroth Ⅰ	≥90 %	No	Yes	Yes	Yes	Internal validation set
26	Female	≥65	＜25 kg/m2	＜3	Yes	No	Open surgery	No	Distal gastrectomy	Yes	Yes	No	≥30g/L	Yes	No	Yes	No	Yes	No	≥270 min	＜100 ml	T1~T2	N0	0	＜2	＜5 cm	＜5 ng/ml	≥37 U/mL	≥0.05 ng/ml	＜10 mg/l	＜10 mg/l	＜3	Anastomosis instruments	Billroth Ⅱ	＜90 %	No	Yes	Yes	Yes	Internal validation set
27	Female	＜65	＜25 kg/m2	＜3	No	No	Open surgery	No	Proximal gastrectomy	Yes	No	No	≥30g/L	Yes	No	No	No	No	No	＜270 min	＜100 ml	T3~T4	N1~N3	0	≥2	＜5 cm	＜5 ng/ml	≥37 U/mL	＜0.05 ng/ml	＜10 mg/l	＜10 mg/l	≥3	Anastomosis instruments	Billroth Ⅱ	＜90 %	No	Yes	Yes	Yes	Internal validation set
28	Male	＜65	≥25 kg/m2	＜3	No	Yes	Laparoscopic surgery	No	Proximal gastrectomy	No	No	No	＜30g/L	No	No	No	No	Yes	No	＜270 min	≥100 ml	T3~T4	N1~N3	0	＜2	＜5 cm	≥5 ng/ml	＜37 U/mL	＜0.05 ng/ml	＜10 mg/l	＜10 mg/l	＜3	Anastomosis instruments	Billroth Ⅱ	≥90 %	No	Yes	Yes	Yes	Internal validation set
29	Male	＜65	＜25 kg/m2	≥3	No	Yes	Open surgery	Yes	Proximal gastrectomy	Yes	No	No	＜30g/L	No	No	No	Yes	No	No	＜270 min	＜100 ml	T3~T4	N1~N3	0	≥2	＜5 cm	＜5 ng/ml	＜37 U/mL	＜0.05 ng/ml	≥10 mg/l	＜10 mg/l	＜3	Anastomosis instruments	Roux-en-Y	≥90 %	No	Yes	Yes	Yes	Internal validation set
30	Male	＜65	≥25 kg/m2	≥3	No	No	Laparoscopic surgery	No	Total gastrectomy	Yes	No	No	＜30g/L	No	No	No	No	No	No	＜270 min	＜100 ml	T3~T4	N0	0	＜2	≥5 cm	＜5 ng/ml	＜37 U/mL	＜0.05 ng/ml	≥10 mg/l	＜10 mg/l	＜3	Manual anastomosis	Billroth Ⅱ	＜90 %	No	Yes	Yes	Yes	Internal validation set
31	Female	≥65	＜25 kg/m2	≥3	No	No	Open surgery	No	Proximal gastrectomy	Yes	Yes	No	≥30g/L	No	Yes	No	No	Yes	No	≥270 min	＜100 ml	T1~T2	N1~N3	1	＜2	≥5 cm	＜5 ng/ml	＜37 U/mL	＜0.05 ng/ml	≥10 mg/l	≥10 mg/l	＜3	Manual anastomosis	Billroth Ⅱ	＜90 %	No	Yes	Yes	Yes	Internal validation set
32	Male	≥65	≥25 kg/m2	≥3	No	Yes	Laparoscopic surgery	Yes	Distal gastrectomy	No	No	No	≥30g/L	No	Yes	No	No	No	No	≥270 min	＜100 ml	T3~T4	N0	1	＜2	＜5 cm	＜5 ng/ml	＜37 U/mL	＜0.05 ng/ml	≥10 mg/l	≥10 mg/l	≥3	Anastomosis instruments	Billroth Ⅱ	≥90 %	Yes	Yes	Yes	Yes	Internal validation set
33	Male	＜65	≥25 kg/m2	＜3	Yes	Yes	Open surgery	Yes	Distal gastrectomy	No	No	No	＜30g/L	No	Yes	No	No	No	No	≥270 min	＜100 ml	T1~T2	N1~N3	0	＜2	≥5 cm	＜5 ng/ml	＜37 U/mL	＜0.05 ng/ml	＜10 mg/l	＜10 mg/l	≥3	Anastomosis instruments	Roux-en-Y	＜90 %	No	Yes	Yes	Yes	Internal validation set
34	Female	≥65	＜25 kg/m2	＜3	No	No	Open surgery	No	Total gastrectomy	No	Yes	No	≥30g/L	Yes	No	No	No	No	No	＜270 min	≥100 ml	T3~T4	N1~N3	0	≥2	≥5 cm	＜5 ng/ml	＜37 U/mL	＜0.05 ng/ml	＜10 mg/l	＜10 mg/l	＜3	Anastomosis instruments	Billroth Ⅱ	＜90 %	No	Yes	Yes	Yes	Internal validation set
35	Male	≥65	＜25 kg/m2	≥3	No	No	Laparoscopic surgery	Yes	Proximal gastrectomy	No	Yes	No	≥30g/L	Yes	Yes	No	No	No	No	≥270 min	≥100 ml	T3~T4	N1~N3	0	≥2	＜5 cm	＜5 ng/ml	＜37 U/mL	＜0.05 ng/ml	＜10 mg/l	＜10 mg/l	＜3	Anastomosis instruments	Billroth Ⅰ	＜90 %	No	Yes	Yes	Yes	Internal validation set
36	Female	＜65	＜25 kg/m2	＜3	No	No	Open surgery	No	Proximal gastrectomy	No	No	No	≥30g/L	Yes	No	Yes	No	No	Yes	≥270 min	＜100 ml	T1~T2	N1~N3	0	≥2	＜5 cm	＜5 ng/ml	≥37 U/mL	＜0.05 ng/ml	＜10 mg/l	＜10 mg/l	≥3	Anastomosis instruments	Billroth Ⅱ	≥90 %	No	Yes	Yes	Yes	Internal validation set
37	Female	≥65	＜25 kg/m2	＜3	No	No	Open surgery	No	Total gastrectomy	No	No	No	≥30g/L	No	Yes	Yes	No	No	No	≥270 min	＜100 ml	T1~T2	N0	0	≥2	＜5 cm	＜5 ng/ml	＜37 U/mL	＜0.05 ng/ml	＜10 mg/l	＜10 mg/l	＜3	Manual anastomosis	Roux-en-Y	＜90 %	No	Yes	Yes	Yes	Internal validation set
38	Female	≥65	＜25 kg/m2	＜3	No	No	Laparoscopic surgery	Yes	Distal gastrectomy	Yes	No	No	＜30g/L	Yes	No	Yes	No	No	No	＜270 min	≥100 ml	T3~T4	N1~N3	0	＜2	＜5 cm	＜5 ng/ml	＜37 U/mL	＜0.05 ng/ml	＜10 mg/l	＜10 mg/l	＜3	Manual anastomosis	Roux-en-Y	≥90 %	No	Yes	Yes	Yes	Internal validation set
39	Male	＜65	＜25 kg/m2	＜3	No	No	Laparoscopic surgery	No	Distal gastrectomy	Yes	No	Yes	＜30g/L	No	Yes	No	No	Yes	Yes	≥270 min	≥100 ml	T3~T4	N0	0	＜2	＜5 cm	＜5 ng/ml	≥37 U/mL	≥0.05 ng/ml	＜10 mg/l	＜10 mg/l	≥3	Anastomosis instruments	Billroth Ⅱ	≥90 %	No	Yes	Yes	Yes	Internal validation set
40	Female	≥65	≥25 kg/m2	＜3	No	No	Open surgery	No	Total gastrectomy	No	No	Yes	≥30g/L	No	No	Yes	No	Yes	No	≥270 min	≥100 ml	T1~T2	N1~N3	1	＜2	＜5 cm	＜5 ng/ml	＜37 U/mL	＜0.05 ng/ml	＜10 mg/l	＜10 mg/l	≥3	Anastomosis instruments	Billroth Ⅱ	＜90 %	No	Yes	Yes	Yes	Internal validation set
41	Male	＜65	＜25 kg/m2	＜3	Yes	No	Laparoscopic surgery	Yes	Total gastrectomy	No	No	Yes	＜30g/L	No	No	No	No	No	No	≥270 min	≥100 ml	T3~T4	N0	1	＜2	＜5 cm	≥5 ng/ml	＜37 U/mL	≥0.05 ng/ml	≥10 mg/l	＜10 mg/l	＜3	Anastomosis instruments	Billroth Ⅰ	≥90 %	No	Yes	Yes	Yes	Internal validation set
42	Male	≥65	＜25 kg/m2	＜3	No	Yes	Laparoscopic surgery	Yes	Distal gastrectomy	Yes	No	Yes	≥30g/L	No	No	No	Yes	No	No	＜270 min	＜100 ml	T3~T4	N1~N3	0	＜2	＜5 cm	＜5 ng/ml	＜37 U/mL	＜0.05 ng/ml	＜10 mg/l	＜10 mg/l	＜3	Anastomosis instruments	Roux-en-Y	＜90 %	No	Yes	Yes	Yes	Internal validation set
43	Female	＜65	≥25 kg/m2	＜3	No	No	Open surgery	No	Proximal gastrectomy	Yes	No	No	＜30g/L	No	No	Yes	No	No	Yes	≥270 min	≥100 ml	T1~T2	N0	1	＜2	＜5 cm	≥5 ng/ml	＜37 U/mL	≥0.05 ng/ml	＜10 mg/l	＜10 mg/l	≥3	Anastomosis instruments	Billroth Ⅰ	＜90 %	No	Yes	Yes	Yes	Internal validation set
44	Female	≥65	≥25 kg/m2	＜3	No	Yes	Open surgery	Yes	Total gastrectomy	No	No	No	＜30g/L	No	No	No	Yes	No	Yes	≥270 min	≥100 ml	T3~T4	N1~N3	0	＜2	＜5 cm	＜5 ng/ml	≥37 U/mL	＜0.05 ng/ml	＜10 mg/l	＜10 mg/l	＜3	Anastomosis instruments	Roux-en-Y	≥90 %	Yes	Yes	Yes	Yes	Internal validation set
45	Male	≥65	＜25 kg/m2	≥3	No	No	Open surgery	Yes	Distal gastrectomy	No	No	Yes	＜30g/L	No	Yes	No	No	No	No	≥270 min	＜100 ml	T3~T4	N0	1	＜2	＜5 cm	＜5 ng/ml	＜37 U/mL	＜0.05 ng/ml	＜10 mg/l	＜10 mg/l	＜3	Manual anastomosis	Billroth Ⅰ	≥90 %	No	Yes	Yes	Yes	Internal validation set
46	Female	≥65	＜25 kg/m2	＜3	No	Yes	Open surgery	Yes	Distal gastrectomy	Yes	No	No	≥30g/L	No	Yes	No	No	No	No	＜270 min	＜100 ml	T1~T2	N0	1	＜2	＜5 cm	＜5 ng/ml	＜37 U/mL	＜0.05 ng/ml	＜10 mg/l	≥10 mg/l	≥3	Manual anastomosis	Roux-en-Y	＜90 %	No	Yes	Yes	Yes	Internal validation set
47	Male	≥65	＜25 kg/m2	≥3	No	Yes	Laparoscopic surgery	No	Proximal gastrectomy	Yes	No	No	≥30g/L	No	No	No	No	No	No	＜270 min	＜100 ml	T3~T4	N1~N3	0	≥2	≥5 cm	＜5 ng/ml	≥37 U/mL	＜0.05 ng/ml	≥10 mg/l	＜10 mg/l	≥3	Manual anastomosis	Billroth Ⅱ	＜90 %	No	Yes	Yes	Yes	Internal validation set
48	Male	≥65	＜25 kg/m2	≥3	Yes	Yes	Laparoscopic surgery	Yes	Distal gastrectomy	No	No	No	≥30g/L	No	Yes	No	No	Yes	No	＜270 min	＜100 ml	T1~T2	N0	0	＜2	＜5 cm	＜5 ng/ml	＜37 U/mL	＜0.05 ng/ml	＜10 mg/l	＜10 mg/l	≥3	Manual anastomosis	Billroth Ⅱ	＜90 %	No	Yes	Yes	Yes	Internal validation set
49	Male	＜65	＜25 kg/m2	＜3	No	No	Laparoscopic surgery	Yes	Proximal gastrectomy	No	No	Yes	≥30g/L	No	Yes	No	No	No	No	＜270 min	＜100 ml	T3~T4	N1~N3	0	≥2	≥5 cm	＜5 ng/ml	＜37 U/mL	＜0.05 ng/ml	≥10 mg/l	＜10 mg/l	＜3	Anastomosis instruments	Billroth Ⅰ	≥90 %	No	Yes	Yes	Yes	Internal validation set
50	Male	＜65	＜25 kg/m2	≥3	No	No	Open surgery	No	Distal gastrectomy	No	Yes	No	≥30g/L	No	Yes	No	No	No	No	＜270 min	≥100 ml	T1~T2	N0	0	＜2	≥5 cm	≥5 ng/ml	≥37 U/mL	＜0.05 ng/ml	＜10 mg/l	＜10 mg/l	＜3	Anastomosis instruments	Billroth Ⅱ	≥90 %	No	Yes	Yes	Yes	Internal validation set
51	Female	≥65	＜25 kg/m2	≥3	No	No	Laparoscopic surgery	No	Proximal gastrectomy	No	Yes	No	＜30g/L	No	Yes	No	No	No	No	≥270 min	≥100 ml	T1~T2	N1~N3	0	＜2	＜5 cm	＜5 ng/ml	≥37 U/mL	≥0.05 ng/ml	＜10 mg/l	≥10 mg/l	≥3	Anastomosis instruments	Billroth Ⅰ	≥90 %	No	Yes	Yes	Yes	Internal validation set
52	Male	≥65	＜25 kg/m2	＜3	Yes	No	Laparoscopic surgery	No	Distal gastrectomy	No	No	No	＜30g/L	No	Yes	No	No	No	No	≥270 min	≥100 ml	T3~T4	N1~N3	0	≥2	≥5 cm	＜5 ng/ml	≥37 U/mL	＜0.05 ng/ml	＜10 mg/l	≥10 mg/l	＜3	Anastomosis instruments	Billroth Ⅱ	＜90 %	No	Yes	Yes	Yes	Internal validation set
53	Male	＜65	＜25 kg/m2	＜3	No	No	Open surgery	No	Total gastrectomy	No	No	No	≥30g/L	No	Yes	No	No	Yes	No	＜270 min	≥100 ml	T3~T4	N0	1	≥2	＜5 cm	＜5 ng/ml	＜37 U/mL	＜0.05 ng/ml	＜10 mg/l	＜10 mg/l	＜3	Anastomosis instruments	Billroth Ⅰ	＜90 %	No	Yes	Yes	Yes	Internal validation set
54	Male	≥65	＜25 kg/m2	＜3	Yes	Yes	Laparoscopic surgery	No	Distal gastrectomy	Yes	No	No	＜30g/L	Yes	No	No	No	No	No	＜270 min	≥100 ml	T3~T4	N1~N3	1	＜2	＜5 cm	＜5 ng/ml	＜37 U/mL	≥0.05 ng/ml	＜10 mg/l	＜10 mg/l	＜3	Anastomosis instruments	Billroth Ⅰ	＜90 %	No	Yes	Yes	Yes	Internal validation set
55	Male	＜65	＜25 kg/m2	＜3	No	No	Open surgery	Yes	Distal gastrectomy	No	No	No	＜30g/L	No	Yes	No	No	No	No	≥270 min	≥100 ml	T1~T2	N1~N3	0	≥2	＜5 cm	≥5 ng/ml	＜37 U/mL	≥0.05 ng/ml	＜10 mg/l	＜10 mg/l	≥3	Anastomosis instruments	Billroth Ⅱ	≥90 %	No	Yes	Yes	Yes	Internal validation set
56	Female	＜65	≥25 kg/m2	＜3	No	Yes	Open surgery	No	Total gastrectomy	No	No	No	＜30g/L	Yes	No	Yes	No	No	No	＜270 min	＜100 ml	T3~T4	N0	1	≥2	≥5 cm	＜5 ng/ml	＜37 U/mL	＜0.05 ng/ml	＜10 mg/l	＜10 mg/l	≥3	Anastomosis instruments	Roux-en-Y	≥90 %	No	Yes	Yes	Yes	Internal validation set
57	Female	＜65	＜25 kg/m2	＜3	Yes	Yes	Open surgery	No	Total gastrectomy	No	No	No	＜30g/L	No	No	No	No	No	Yes	≥270 min	≥100 ml	T1~T2	N1~N3	0	＜2	＜5 cm	≥5 ng/ml	＜37 U/mL	＜0.05 ng/ml	＜10 mg/l	＜10 mg/l	＜3	Anastomosis instruments	Roux-en-Y	＜90 %	No	Yes	Yes	Yes	Internal validation set
58	Female	≥65	≥25 kg/m2	＜3	No	No	Open surgery	Yes	Total gastrectomy	No	No	No	＜30g/L	Yes	No	No	No	No	No	≥270 min	＜100 ml	T1~T2	N0	0	＜2	≥5 cm	＜5 ng/ml	＜37 U/mL	≥0.05 ng/ml	＜10 mg/l	＜10 mg/l	＜3	Anastomosis instruments	Roux-en-Y	＜90 %	No	Yes	Yes	Yes	Internal validation set
59	Male	≥65	＜25 kg/m2	＜3	No	No	Open surgery	No	Distal gastrectomy	Yes	No	No	≥30g/L	No	Yes	Yes	No	No	No	＜270 min	≥100 ml	T3~T4	N0	0	＜2	＜5 cm	＜5 ng/ml	＜37 U/mL	＜0.05 ng/ml	＜10 mg/l	＜10 mg/l	＜3	Anastomosis instruments	Billroth Ⅰ	＜90 %	No	Yes	Yes	Yes	Internal validation set
60	Male	≥65	＜25 kg/m2	＜3	No	Yes	Laparoscopic surgery	Yes	Distal gastrectomy	No	Yes	No	＜30g/L	No	Yes	No	No	No	No	＜270 min	≥100 ml	T1~T2	N1~N3	0	＜2	＜5 cm	＜5 ng/ml	＜37 U/mL	≥0.05 ng/ml	＜10 mg/l	＜10 mg/l	≥3	Anastomosis instruments	Roux-en-Y	＜90 %	No	Yes	Yes	Yes	Internal validation set
61	Female	＜65	＜25 kg/m2	＜3	No	Yes	Laparoscopic surgery	No	Total gastrectomy	Yes	No	Yes	≥30g/L	No	No	Yes	No	No	No	≥270 min	＜100 ml	T1~T2	N1~N3	0	＜2	＜5 cm	＜5 ng/ml	＜37 U/mL	≥0.05 ng/ml	≥10 mg/l	＜10 mg/l	＜3	Manual anastomosis	Roux-en-Y	≥90 %	No	Yes	Yes	Yes	Internal validation set
62	Female	≥65	＜25 kg/m2	＜3	No	Yes	Open surgery	No	Total gastrectomy	Yes	No	No	≥30g/L	No	No	No	Yes	No	No	≥270 min	≥100 ml	T3~T4	N0	1	＜2	＜5 cm	＜5 ng/ml	＜37 U/mL	＜0.05 ng/ml	＜10 mg/l	＜10 mg/l	＜3	Manual anastomosis	Roux-en-Y	＜90 %	No	Yes	Yes	Yes	Internal validation set
63	Female	＜65	＜25 kg/m2	≥3	No	No	Open surgery	No	Total gastrectomy	No	No	No	＜30g/L	No	Yes	No	No	No	No	≥270 min	＜100 ml	T3~T4	N1~N3	0	＜2	＜5 cm	＜5 ng/ml	＜37 U/mL	＜0.05 ng/ml	≥10 mg/l	＜10 mg/l	＜3	Anastomosis instruments	Billroth Ⅱ	＜90 %	Yes	Yes	Yes	Yes	Internal validation set
64	Male	≥65	＜25 kg/m2	＜3	No	No	Open surgery	No	Proximal gastrectomy	Yes	No	No	＜30g/L	No	Yes	No	No	No	No	≥270 min	≥100 ml	T1~T2	N1~N3	0	＜2	＜5 cm	＜5 ng/ml	≥37 U/mL	≥0.05 ng/ml	＜10 mg/l	＜10 mg/l	＜3	Anastomosis instruments	Billroth Ⅱ	＜90 %	No	Yes	Yes	Yes	Internal validation set
65	Male	≥65	＜25 kg/m2	≥3	Yes	Yes	Open surgery	Yes	Total gastrectomy	No	No	No	＜30g/L	No	Yes	No	No	No	No	＜270 min	＜100 ml	T1~T2	N1~N3	0	＜2	＜5 cm	＜5 ng/ml	＜37 U/mL	＜0.05 ng/ml	＜10 mg/l	＜10 mg/l	＜3	Anastomosis instruments	Roux-en-Y	≥90 %	Yes	Yes	Yes	Yes	Internal validation set
66	Female	≥65	＜25 kg/m2	≥3	No	Yes	Open surgery	Yes	Total gastrectomy	No	No	No	≥30g/L	No	No	No	No	Yes	No	≥270 min	≥100 ml	T3~T4	N1~N3	0	＜2	＜5 cm	＜5 ng/ml	≥37 U/mL	≥0.05 ng/ml	＜10 mg/l	≥10 mg/l	＜3	Anastomosis instruments	Roux-en-Y	≥90 %	No	Yes	Yes	Yes	Internal validation set
67	Male	≥65	＜25 kg/m2	＜3	Yes	Yes	Laparoscopic surgery	Yes	Distal gastrectomy	No	No	Yes	＜30g/L	No	Yes	No	No	No	No	＜270 min	≥100 ml	T1~T2	N1~N3	0	＜2	＜5 cm	＜5 ng/ml	≥37 U/mL	＜0.05 ng/ml	＜10 mg/l	≥10 mg/l	＜3	Anastomosis instruments	Billroth Ⅱ	＜90 %	Yes	No	Yes	Yes	Internal validation set
68	Female	≥65	＜25 kg/m2	≥3	Yes	Yes	Open surgery	Yes	Total gastrectomy	No	No	Yes	≥30g/L	No	Yes	No	No	Yes	No	＜270 min	≥100 ml	T3~T4	N0	0	＜2	＜5 cm	＜5 ng/ml	＜37 U/mL	＜0.05 ng/ml	＜10 mg/l	＜10 mg/l	＜3	Anastomosis instruments	Roux-en-Y	＜90 %	No	No	Yes	Yes	Internal validation set
69	Female	≥65	≥25 kg/m2	＜3	Yes	Yes	Laparoscopic surgery	Yes	Proximal gastrectomy	No	Yes	No	＜30g/L	No	No	Yes	No	No	No	≥270 min	＜100 ml	T3~T4	N1~N3	0	≥2	＜5 cm	≥5 ng/ml	＜37 U/mL	＜0.05 ng/ml	＜10 mg/l	＜10 mg/l	＜3	Anastomosis instruments	Billroth Ⅱ	＜90 %	No	No	Yes	Yes	Internal validation set
70	Male	＜65	＜25 kg/m2	＜3	No	No	Open surgery	No	Proximal gastrectomy	Yes	No	No	≥30g/L	No	No	No	No	No	No	≥270 min	≥100 ml	T1~T2	N1~N3	0	＜2	＜5 cm	≥5 ng/ml	＜37 U/mL	≥0.05 ng/ml	≥10 mg/l	＜10 mg/l	＜3	Anastomosis instruments	Roux-en-Y	≥90 %	No	No	Yes	Yes	Internal validation set
71	Male	＜65	≥25 kg/m2	＜3	No	No	Laparoscopic surgery	No	Total gastrectomy	Yes	No	No	≥30g/L	Yes	Yes	No	No	No	No	≥270 min	≥100 ml	T3~T4	N1~N3	0	＜2	＜5 cm	＜5 ng/ml	＜37 U/mL	＜0.05 ng/ml	＜10 mg/l	＜10 mg/l	＜3	Manual anastomosis	Roux-en-Y	＜90 %	No	No	Yes	Yes	Internal validation set
72	Male	＜65	＜25 kg/m2	＜3	No	Yes	Laparoscopic surgery	No	Distal gastrectomy	No	Yes	No	≥30g/L	No	Yes	No	No	No	No	＜270 min	≥100 ml	T3~T4	N0	1	≥2	＜5 cm	≥5 ng/ml	＜37 U/mL	＜0.05 ng/ml	＜10 mg/l	＜10 mg/l	＜3	Manual anastomosis	Roux-en-Y	≥90 %	No	No	Yes	Yes	Internal validation set
73	Female	＜65	≥25 kg/m2	＜3	No	Yes	Open surgery	No	Proximal gastrectomy	No	Yes	No	＜30g/L	No	Yes	No	No	No	Yes	≥270 min	≥100 ml	T1~T2	N0	0	＜2	＜5 cm	＜5 ng/ml	＜37 U/mL	＜0.05 ng/ml	＜10 mg/l	＜10 mg/l	≥3	Manual anastomosis	Billroth Ⅰ	≥90 %	No	No	Yes	Yes	Internal validation set
74	Male	＜65	＜25 kg/m2	＜3	No	No	Laparoscopic surgery	Yes	Distal gastrectomy	No	Yes	No	≥30g/L	Yes	No	No	No	No	No	≥270 min	≥100 ml	T3~T4	N1~N3	0	＜2	＜5 cm	＜5 ng/ml	＜37 U/mL	＜0.05 ng/ml	＜10 mg/l	＜10 mg/l	＜3	Manual anastomosis	Roux-en-Y	＜90 %	No	No	Yes	Yes	Internal validation set
75	Male	≥65	＜25 kg/m2	＜3	No	No	Open surgery	No	Proximal gastrectomy	Yes	No	No	＜30g/L	No	Yes	No	No	No	No	＜270 min	＜100 ml	T3~T4	N1~N3	0	＜2	＜5 cm	＜5 ng/ml	＜37 U/mL	＜0.05 ng/ml	＜10 mg/l	＜10 mg/l	＜3	Anastomosis instruments	Billroth Ⅰ	≥90 %	No	No	Yes	Yes	Internal validation set
76	Female	≥65	＜25 kg/m2	＜3	No	Yes	Open surgery	Yes	Proximal gastrectomy	Yes	Yes	No	＜30g/L	No	Yes	Yes	No	No	No	≥270 min	≥100 ml	T3~T4	N1~N3	0	＜2	＜5 cm	＜5 ng/ml	＜37 U/mL	＜0.05 ng/ml	≥10 mg/l	＜10 mg/l	＜3	Anastomosis instruments	Roux-en-Y	＜90 %	No	No	Yes	Yes	Internal validation set
77	Male	＜65	＜25 kg/m2	≥3	No	Yes	Open surgery	No	Distal gastrectomy	No	No	Yes	＜30g/L	No	Yes	No	Yes	No	No	＜270 min	≥100 ml	T3~T4	N1~N3	1	＜2	≥5 cm	＜5 ng/ml	≥37 U/mL	＜0.05 ng/ml	＜10 mg/l	＜10 mg/l	≥3	Anastomosis instruments	Roux-en-Y	＜90 %	Yes	No	Yes	Yes	Internal validation set
78	Male	＜65	≥25 kg/m2	≥3	No	No	Open surgery	No	Distal gastrectomy	No	No	No	＜30g/L	No	Yes	Yes	No	No	Yes	≥270 min	≥100 ml	T1~T2	N1~N3	1	＜2	＜5 cm	＜5 ng/ml	≥37 U/mL	＜0.05 ng/ml	＜10 mg/l	＜10 mg/l	≥3	Anastomosis instruments	Billroth Ⅰ	≥90 %	Yes	No	Yes	Yes	Internal validation set
79	Male	＜65	＜25 kg/m2	≥3	No	No	Laparoscopic surgery	Yes	Distal gastrectomy	Yes	No	Yes	＜30g/L	No	Yes	No	No	No	No	≥270 min	≥100 ml	T1~T2	N0	0	＜2	＜5 cm	＜5 ng/ml	＜37 U/mL	≥0.05 ng/ml	＜10 mg/l	＜10 mg/l	＜3	Anastomosis instruments	Billroth Ⅰ	≥90 %	No	No	Yes	Yes	Internal validation set
80	Male	≥65	＜25 kg/m2	≥3	No	No	Open surgery	No	Distal gastrectomy	Yes	No	No	≥30g/L	No	Yes	No	No	Yes	Yes	＜270 min	≥100 ml	T3~T4	N1~N3	0	＜2	≥5 cm	＜5 ng/ml	≥37 U/mL	＜0.05 ng/ml	＜10 mg/l	≥10 mg/l	＜3	Anastomosis instruments	Billroth Ⅱ	＜90 %	No	No	Yes	Yes	Internal validation set
81	Female	≥65	＜25 kg/m2	＜3	No	No	Laparoscopic surgery	No	Distal gastrectomy	Yes	No	Yes	＜30g/L	No	Yes	No	No	Yes	Yes	≥270 min	＜100 ml	T1~T2	N1~N3	0	＜2	≥5 cm	＜5 ng/ml	≥37 U/mL	＜0.05 ng/ml	＜10 mg/l	＜10 mg/l	＜3	Manual anastomosis	Billroth Ⅱ	＜90 %	No	No	Yes	Yes	Internal validation set
82	Female	＜65	≥25 kg/m2	≥3	No	No	Laparoscopic surgery	Yes	Proximal gastrectomy	No	No	No	≥30g/L	No	Yes	No	No	No	No	≥270 min	≥100 ml	T1~T2	N0	0	＜2	＜5 cm	＜5 ng/ml	＜37 U/mL	＜0.05 ng/ml	≥10 mg/l	＜10 mg/l	＜3	Anastomosis instruments	Billroth Ⅰ	＜90 %	No	No	Yes	Yes	Internal validation set
83	Female	≥65	≥25 kg/m2	≥3	No	Yes	Open surgery	Yes	Proximal gastrectomy	No	No	Yes	＜30g/L	Yes	Yes	No	No	No	No	≥270 min	≥100 ml	T1~T2	N1~N3	1	≥2	＜5 cm	＜5 ng/ml	＜37 U/mL	＜0.05 ng/ml	＜10 mg/l	＜10 mg/l	＜3	Anastomosis instruments	Roux-en-Y	＜90 %	Yes	No	Yes	Yes	Internal validation set
84	Male	≥65	＜25 kg/m2	＜3	No	Yes	Open surgery	No	Proximal gastrectomy	No	No	No	＜30g/L	Yes	No	No	No	Yes	No	≥270 min	＜100 ml	T3~T4	N0	0	≥2	＜5 cm	＜5 ng/ml	＜37 U/mL	＜0.05 ng/ml	＜10 mg/l	＜10 mg/l	＜3	Anastomosis instruments	Billroth Ⅱ	≥90 %	No	No	Yes	Yes	Internal validation set
85	Female	＜65	＜25 kg/m2	＜3	No	Yes	Open surgery	Yes	Proximal gastrectomy	No	No	No	≥30g/L	No	Yes	No	No	No	No	≥270 min	＜100 ml	T3~T4	N1~N3	0	＜2	＜5 cm	≥5 ng/ml	＜37 U/mL	＜0.05 ng/ml	＜10 mg/l	＜10 mg/l	＜3	Anastomosis instruments	Billroth Ⅱ	＜90 %	Yes	No	Yes	Yes	Internal validation set
86	Male	≥65	＜25 kg/m2	＜3	Yes	No	Laparoscopic surgery	No	Proximal gastrectomy	Yes	No	No	＜30g/L	No	No	No	No	Yes	No	≥270 min	≥100 ml	T1~T2	N1~N3	1	＜2	＜5 cm	＜5 ng/ml	＜37 U/mL	＜0.05 ng/ml	＜10 mg/l	＜10 mg/l	＜3	Manual anastomosis	Billroth Ⅱ	＜90 %	No	No	Yes	Yes	Internal validation set
87	Female	≥65	≥25 kg/m2	＜3	No	No	Laparoscopic surgery	No	Distal gastrectomy	Yes	No	No	＜30g/L	No	No	No	No	No	No	＜270 min	≥100 ml	T3~T4	N1~N3	1	＜2	＜5 cm	＜5 ng/ml	＜37 U/mL	≥0.05 ng/ml	＜10 mg/l	＜10 mg/l	≥3	Anastomosis instruments	Billroth Ⅰ	＜90 %	No	No	Yes	Yes	Internal validation set
88	Male	＜65	＜25 kg/m2	＜3	No	No	Open surgery	Yes	Total gastrectomy	No	No	No	＜30g/L	No	No	Yes	No	Yes	No	≥270 min	＜100 ml	T3~T4	N0	0	＜2	＜5 cm	≥5 ng/ml	＜37 U/mL	≥0.05 ng/ml	＜10 mg/l	＜10 mg/l	＜3	Manual anastomosis	Billroth Ⅱ	＜90 %	No	No	Yes	Yes	Internal validation set
89	Female	≥65	＜25 kg/m2	＜3	Yes	No	Open surgery	Yes	Distal gastrectomy	Yes	Yes	No	＜30g/L	No	Yes	Yes	No	No	No	＜270 min	＜100 ml	T3~T4	N0	1	＜2	＜5 cm	≥5 ng/ml	＜37 U/mL	＜0.05 ng/ml	≥10 mg/l	＜10 mg/l	＜3	Anastomosis instruments	Billroth Ⅱ	≥90 %	No	No	Yes	Yes	Internal validation set
90	Male	≥65	＜25 kg/m2	＜3	No	No	Open surgery	No	Total gastrectomy	Yes	Yes	No	＜30g/L	No	Yes	No	No	No	No	≥270 min	＜100 ml	T3~T4	N1~N3	0	＜2	＜5 cm	≥5 ng/ml	＜37 U/mL	＜0.05 ng/ml	≥10 mg/l	＜10 mg/l	＜3	Anastomosis instruments	Roux-en-Y	≥90 %	No	No	Yes	Yes	Internal validation set
91	Female	＜65	＜25 kg/m2	＜3	No	No	Laparoscopic surgery	No	Proximal gastrectomy	No	No	No	＜30g/L	No	No	Yes	No	No	No	＜270 min	≥100 ml	T3~T4	N0	0	＜2	＜5 cm	＜5 ng/ml	≥37 U/mL	≥0.05 ng/ml	≥10 mg/l	＜10 mg/l	＜3	Anastomosis instruments	Billroth Ⅰ	＜90 %	No	No	Yes	Yes	Internal validation set
92	Female	≥65	≥25 kg/m2	＜3	No	Yes	Laparoscopic surgery	Yes	Distal gastrectomy	No	Yes	Yes	＜30g/L	No	Yes	No	No	No	No	≥270 min	≥100 ml	T3~T4	N0	0	＜2	＜5 cm	＜5 ng/ml	＜37 U/mL	＜0.05 ng/ml	＜10 mg/l	＜10 mg/l	≥3	Anastomosis instruments	Roux-en-Y	＜90 %	No	No	Yes	Yes	Internal validation set
93	Female	≥65	≥25 kg/m2	≥3	No	No	Laparoscopic surgery	No	Distal gastrectomy	No	No	No	≥30g/L	No	Yes	No	No	No	Yes	≥270 min	≥100 ml	T1~T2	N1~N3	0	＜2	＜5 cm	＜5 ng/ml	≥37 U/mL	＜0.05 ng/ml	＜10 mg/l	＜10 mg/l	＜3	Anastomosis instruments	Billroth Ⅱ	＜90 %	Yes	No	Yes	Yes	Internal validation set
94	Male	＜65	≥25 kg/m2	≥3	No	No	Open surgery	No	Proximal gastrectomy	Yes	No	No	≥30g/L	No	Yes	No	No	No	No	≥270 min	≥100 ml	T3~T4	N0	0	＜2	≥5 cm	＜5 ng/ml	＜37 U/mL	＜0.05 ng/ml	≥10 mg/l	＜10 mg/l	＜3	Anastomosis instruments	Billroth Ⅱ	≥90 %	Yes	No	Yes	Yes	Internal validation set
95	Female	≥65	＜25 kg/m2	＜3	No	Yes	Laparoscopic surgery	No	Distal gastrectomy	Yes	No	No	＜30g/L	Yes	Yes	No	Yes	No	No	＜270 min	＜100 ml	T3~T4	N1~N3	0	≥2	≥5 cm	＜5 ng/ml	＜37 U/mL	＜0.05 ng/ml	＜10 mg/l	＜10 mg/l	＜3	Anastomosis instruments	Billroth Ⅱ	≥90 %	No	No	Yes	Yes	Internal validation set
96	Female	≥65	＜25 kg/m2	≥3	No	Yes	Laparoscopic surgery	Yes	Proximal gastrectomy	No	No	Yes	＜30g/L	No	No	No	No	No	No	≥270 min	≥100 ml	T1~T2	N0	0	＜2	＜5 cm	＜5 ng/ml	＜37 U/mL	＜0.05 ng/ml	＜10 mg/l	＜10 mg/l	＜3	Anastomosis instruments	Roux-en-Y	＜90 %	No	No	Yes	Yes	Internal validation set
97	Female	＜65	＜25 kg/m2	＜3	No	No	Open surgery	No	Proximal gastrectomy	No	No	No	＜30g/L	No	No	No	No	No	No	＜270 min	≥100 ml	T1~T2	N1~N3	1	≥2	≥5 cm	＜5 ng/ml	＜37 U/mL	＜0.05 ng/ml	＜10 mg/l	＜10 mg/l	＜3	Anastomosis instruments	Billroth Ⅱ	≥90 %	No	No	Yes	Yes	Internal validation set
98	Male	＜65	＜25 kg/m2	≥3	Yes	Yes	Laparoscopic surgery	No	Distal gastrectomy	Yes	No	No	＜30g/L	No	Yes	No	No	Yes	No	＜270 min	≥100 ml	T3~T4	N1~N3	0	＜2	＜5 cm	＜5 ng/ml	＜37 U/mL	＜0.05 ng/ml	＜10 mg/l	≥10 mg/l	＜3	Manual anastomosis	Billroth Ⅱ	≥90 %	No	No	Yes	Yes	Internal validation set
99	Male	≥65	＜25 kg/m2	≥3	No	Yes	Laparoscopic surgery	Yes	Proximal gastrectomy	No	No	No	＜30g/L	No	No	No	No	Yes	No	≥270 min	＜100 ml	T3~T4	N1~N3	0	≥2	＜5 cm	＜5 ng/ml	＜37 U/mL	＜0.05 ng/ml	＜10 mg/l	≥10 mg/l	≥3	Anastomosis instruments	Billroth Ⅰ	≥90 %	No	No	Yes	Yes	Internal validation set
100	Female	≥65	≥25 kg/m2	≥3	Yes	No	Open surgery	Yes	Total gastrectomy	Yes	No	No	＜30g/L	Yes	Yes	No	No	No	No	≥270 min	＜100 ml	T3~T4	N0	0	＜2	＜5 cm	≥5 ng/ml	＜37 U/mL	＜0.05 ng/ml	＜10 mg/l	＜10 mg/l	≥3	Anastomosis instruments	Billroth Ⅰ	＜90 %	No	No	Yes	Yes	Internal validation set
101	Female	＜65	≥25 kg/m2	＜3	No	No	Open surgery	No	Total gastrectomy	Yes	No	No	≥30g/L	No	No	No	No	No	No	＜270 min	＜100 ml	T1~T2	N0	0	＜2	≥5 cm	≥5 ng/ml	＜37 U/mL	≥0.05 ng/ml	≥10 mg/l	＜10 mg/l	＜3	Anastomosis instruments	Billroth Ⅱ	＜90 %	No	No	Yes	Yes	Internal validation set
102	Female	≥65	＜25 kg/m2	＜3	No	No	Laparoscopic surgery	No	Total gastrectomy	Yes	No	No	＜30g/L	Yes	Yes	Yes	No	No	No	≥270 min	≥100 ml	T3~T4	N1~N3	0	＜2	≥5 cm	＜5 ng/ml	≥37 U/mL	≥0.05 ng/ml	≥10 mg/l	＜10 mg/l	＜3	Anastomosis instruments	Billroth Ⅱ	≥90 %	No	No	Yes	Yes	Internal validation set
103	Male	≥65	＜25 kg/m2	＜3	No	No	Laparoscopic surgery	No	Total gastrectomy	No	No	No	＜30g/L	No	Yes	Yes	No	No	No	＜270 min	≥100 ml	T3~T4	N0	0	＜2	＜5 cm	≥5 ng/ml	≥37 U/mL	＜0.05 ng/ml	＜10 mg/l	＜10 mg/l	＜3	Anastomosis instruments	Roux-en-Y	≥90 %	No	No	Yes	Yes	Internal validation set
104	Female	＜65	≥25 kg/m2	＜3	No	No	Laparoscopic surgery	No	Total gastrectomy	Yes	Yes	No	＜30g/L	No	Yes	No	No	No	No	＜270 min	≥100 ml	T1~T2	N1~N3	0	＜2	＜5 cm	＜5 ng/ml	＜37 U/mL	＜0.05 ng/ml	＜10 mg/l	＜10 mg/l	＜3	Manual anastomosis	Billroth Ⅱ	＜90 %	Yes	No	Yes	Yes	Internal validation set
105	Female	≥65	≥25 kg/m2	＜3	No	No	Laparoscopic surgery	Yes	Total gastrectomy	Yes	Yes	No	≥30g/L	No	Yes	Yes	No	No	No	≥270 min	≥100 ml	T3~T4	N0	0	＜2	＜5 cm	＜5 ng/ml	＜37 U/mL	＜0.05 ng/ml	＜10 mg/l	＜10 mg/l	＜3	Anastomosis instruments	Roux-en-Y	＜90 %	No	No	Yes	Yes	Internal validation set
106	Male	≥65	≥25 kg/m2	＜3	No	No	Open surgery	No	Proximal gastrectomy	No	No	Yes	≥30g/L	No	Yes	No	No	No	No	≥270 min	＜100 ml	T1~T2	N1~N3	0	＜2	＜5 cm	＜5 ng/ml	＜37 U/mL	＜0.05 ng/ml	＜10 mg/l	＜10 mg/l	＜3	Anastomosis instruments	Billroth Ⅱ	≥90 %	No	No	Yes	Yes	Internal validation set
107	Male	＜65	＜25 kg/m2	＜3	No	No	Laparoscopic surgery	No	Distal gastrectomy	No	No	Yes	≥30g/L	No	No	No	No	No	Yes	＜270 min	≥100 ml	T3~T4	N0	0	＜2	＜5 cm	＜5 ng/ml	＜37 U/mL	＜0.05 ng/ml	＜10 mg/l	＜10 mg/l	＜3	Anastomosis instruments	Billroth Ⅰ	＜90 %	No	No	Yes	Yes	Internal validation set
108	Female	＜65	＜25 kg/m2	＜3	No	No	Laparoscopic surgery	Yes	Distal gastrectomy	Yes	No	No	＜30g/L	No	Yes	No	No	Yes	Yes	≥270 min	＜100 ml	T1~T2	N0	0	＜2	＜5 cm	＜5 ng/ml	＜37 U/mL	≥0.05 ng/ml	＜10 mg/l	＜10 mg/l	＜3	Anastomosis instruments	Billroth Ⅰ	＜90 %	No	No	Yes	Yes	Internal validation set
109	Female	≥65	＜25 kg/m2	≥3	No	Yes	Open surgery	Yes	Proximal gastrectomy	Yes	No	No	＜30g/L	No	No	Yes	No	No	No	≥270 min	≥100 ml	T1~T2	N0	0	＜2	＜5 cm	＜5 ng/ml	＜37 U/mL	≥0.05 ng/ml	＜10 mg/l	＜10 mg/l	＜3	Anastomosis instruments	Billroth Ⅰ	≥90 %	Yes	No	Yes	Yes	Internal validation set
110	Female	≥65	＜25 kg/m2	≥3	Yes	No	Laparoscopic surgery	Yes	Distal gastrectomy	Yes	No	No	≥30g/L	No	No	No	No	No	No	＜270 min	≥100 ml	T1~T2	N0	0	≥2	＜5 cm	＜5 ng/ml	＜37 U/mL	≥0.05 ng/ml	＜10 mg/l	＜10 mg/l	＜3	Anastomosis instruments	Billroth Ⅱ	≥90 %	Yes	No	Yes	Yes	Internal validation set
111	Male	≥65	＜25 kg/m2	＜3	No	Yes	Open surgery	No	Total gastrectomy	No	No	No	＜30g/L	No	Yes	No	No	No	No	≥270 min	≥100 ml	T3~T4	N1~N3	0	≥2	＜5 cm	＜5 ng/ml	＜37 U/mL	＜0.05 ng/ml	＜10 mg/l	＜10 mg/l	≥3	Manual anastomosis	Billroth Ⅱ	＜90 %	Yes	No	Yes	Yes	Internal validation set
112	Male	≥65	≥25 kg/m2	≥3	No	Yes	Open surgery	Yes	Total gastrectomy	Yes	Yes	No	＜30g/L	Yes	No	No	No	No	No	≥270 min	≥100 ml	T3~T4	N1~N3	0	≥2	＜5 cm	＜5 ng/ml	≥37 U/mL	＜0.05 ng/ml	≥10 mg/l	≥10 mg/l	＜3	Anastomosis instruments	Roux-en-Y	＜90 %	No	No	Yes	Yes	Internal validation set
113	Male	≥65	＜25 kg/m2	＜3	Yes	Yes	Laparoscopic surgery	No	Distal gastrectomy	No	No	No	＜30g/L	No	Yes	No	No	No	No	≥270 min	＜100 ml	T3~T4	N1~N3	1	≥2	＜5 cm	≥5 ng/ml	＜37 U/mL	≥0.05 ng/ml	＜10 mg/l	≥10 mg/l	＜3	Manual anastomosis	Billroth Ⅱ	＜90 %	No	No	Yes	Yes	Internal validation set
114	Male	＜65	＜25 kg/m2	＜3	No	No	Laparoscopic surgery	No	Proximal gastrectomy	Yes	No	No	＜30g/L	Yes	No	No	No	Yes	No	＜270 min	＜100 ml	T3~T4	N0	0	≥2	＜5 cm	＜5 ng/ml	≥37 U/mL	＜0.05 ng/ml	≥10 mg/l	≥10 mg/l	＜3	Anastomosis instruments	Billroth Ⅱ	≥90 %	No	No	Yes	Yes	Internal validation set
115	Female	＜65	＜25 kg/m2	＜3	No	No	Laparoscopic surgery	Yes	Proximal gastrectomy	Yes	Yes	No	＜30g/L	Yes	No	No	Yes	No	No	＜270 min	≥100 ml	T3~T4	N0	1	≥2	＜5 cm	≥5 ng/ml	＜37 U/mL	＜0.05 ng/ml	＜10 mg/l	＜10 mg/l	＜3	Anastomosis instruments	Billroth Ⅱ	≥90 %	No	No	Yes	Yes	Internal validation set
116	Male	≥65	＜25 kg/m2	＜3	No	No	Laparoscopic surgery	No	Distal gastrectomy	Yes	No	No	＜30g/L	No	Yes	No	Yes	No	No	≥270 min	≥100 ml	T1~T2	N1~N3	0	＜2	＜5 cm	＜5 ng/ml	＜37 U/mL	＜0.05 ng/ml	＜10 mg/l	＜10 mg/l	≥3	Anastomosis instruments	Roux-en-Y	≥90 %	No	No	Yes	Yes	Internal validation set
117	Female	＜65	＜25 kg/m2	＜3	No	No	Laparoscopic surgery	No	Distal gastrectomy	No	Yes	No	≥30g/L	No	Yes	No	No	Yes	Yes	≥270 min	≥100 ml	T3~T4	N1~N3	0	≥2	≥5 cm	≥5 ng/ml	＜37 U/mL	＜0.05 ng/ml	≥10 mg/l	＜10 mg/l	＜3	Anastomosis instruments	Roux-en-Y	≥90 %	No	No	Yes	Yes	Internal validation set
118	Male	≥65	≥25 kg/m2	≥3	No	No	Open surgery	No	Distal gastrectomy	Yes	Yes	Yes	＜30g/L	No	No	Yes	No	No	No	＜270 min	＜100 ml	T3~T4	N0	0	≥2	≥5 cm	＜5 ng/ml	＜37 U/mL	＜0.05 ng/ml	＜10 mg/l	＜10 mg/l	≥3	Anastomosis instruments	Billroth Ⅱ	＜90 %	No	No	Yes	Yes	Internal validation set
119	Female	≥65	＜25 kg/m2	＜3	No	No	Open surgery	No	Total gastrectomy	Yes	Yes	Yes	＜30g/L	No	Yes	Yes	No	No	No	≥270 min	＜100 ml	T3~T4	N0	0	＜2	≥5 cm	＜5 ng/ml	＜37 U/mL	＜0.05 ng/ml	＜10 mg/l	＜10 mg/l	＜3	Manual anastomosis	Billroth Ⅱ	＜90 %	No	No	Yes	Yes	Internal validation set
120	Female	＜65	＜25 kg/m2	＜3	No	No	Laparoscopic surgery	Yes	Total gastrectomy	Yes	Yes	No	≥30g/L	No	Yes	No	No	No	No	＜270 min	≥100 ml	T3~T4	N1~N3	0	＜2	＜5 cm	＜5 ng/ml	≥37 U/mL	＜0.05 ng/ml	＜10 mg/l	＜10 mg/l	＜3	Manual anastomosis	Billroth Ⅰ	＜90 %	Yes	No	Yes	Yes	Internal validation set
121	Female	＜65	＜25 kg/m2	＜3	No	Yes	Open surgery	Yes	Distal gastrectomy	No	No	No	≥30g/L	No	No	Yes	No	No	No	＜270 min	＜100 ml	T3~T4	N1~N3	0	＜2	＜5 cm	＜5 ng/ml	≥37 U/mL	≥0.05 ng/ml	＜10 mg/l	＜10 mg/l	＜3	Manual anastomosis	Roux-en-Y	≥90 %	Yes	No	Yes	Yes	Internal validation set
122	Female	＜65	＜25 kg/m2	＜3	No	Yes	Laparoscopic surgery	No	Distal gastrectomy	Yes	No	No	＜30g/L	No	Yes	No	No	No	No	＜270 min	≥100 ml	T1~T2	N1~N3	0	＜2	≥5 cm	＜5 ng/ml	＜37 U/mL	≥0.05 ng/ml	＜10 mg/l	＜10 mg/l	≥3	Anastomosis instruments	Billroth Ⅱ	＜90 %	No	No	Yes	Yes	Internal validation set
123	Male	＜65	＜25 kg/m2	＜3	No	No	Laparoscopic surgery	No	Total gastrectomy	No	No	No	≥30g/L	No	No	No	No	No	No	≥270 min	≥100 ml	T1~T2	N0	1	＜2	＜5 cm	＜5 ng/ml	≥37 U/mL	≥0.05 ng/ml	＜10 mg/l	≥10 mg/l	＜3	Anastomosis instruments	Billroth Ⅱ	≥90 %	Yes	No	Yes	Yes	Internal validation set
124	Female	≥65	≥25 kg/m2	＜3	No	No	Laparoscopic surgery	Yes	Proximal gastrectomy	Yes	No	Yes	＜30g/L	No	No	No	No	No	No	≥270 min	≥100 ml	T1~T2	N0	1	＜2	≥5 cm	＜5 ng/ml	＜37 U/mL	＜0.05 ng/ml	＜10 mg/l	＜10 mg/l	≥3	Anastomosis instruments	Roux-en-Y	≥90 %	Yes	No	Yes	Yes	Internal validation set
125	Female	≥65	≥25 kg/m2	＜3	No	No	Laparoscopic surgery	No	Proximal gastrectomy	No	Yes	No	＜30g/L	No	Yes	No	No	No	No	＜270 min	≥100 ml	T3~T4	N1~N3	0	＜2	＜5 cm	＜5 ng/ml	≥37 U/mL	＜0.05 ng/ml	≥10 mg/l	＜10 mg/l	＜3	Anastomosis instruments	Billroth Ⅱ	＜90 %	No	No	Yes	Yes	Internal validation set
126	Female	≥65	＜25 kg/m2	＜3	No	No	Laparoscopic surgery	No	Proximal gastrectomy	Yes	Yes	Yes	＜30g/L	No	No	No	No	No	Yes	＜270 min	≥100 ml	T3~T4	N1~N3	0	＜2	＜5 cm	＜5 ng/ml	＜37 U/mL	＜0.05 ng/ml	＜10 mg/l	＜10 mg/l	＜3	Anastomosis instruments	Roux-en-Y	≥90 %	No	No	Yes	Yes	Internal validation set
127	Male	≥65	＜25 kg/m2	＜3	No	Yes	Open surgery	No	Proximal gastrectomy	No	No	No	＜30g/L	No	Yes	No	No	Yes	No	≥270 min	≥100 ml	T3~T4	N0	0	＜2	＜5 cm	＜5 ng/ml	≥37 U/mL	＜0.05 ng/ml	＜10 mg/l	＜10 mg/l	＜3	Anastomosis instruments	Roux-en-Y	≥90 %	No	No	Yes	Yes	Internal validation set
128	Male	＜65	＜25 kg/m2	＜3	No	No	Laparoscopic surgery	No	Distal gastrectomy	Yes	No	No	≥30g/L	No	Yes	No	No	Yes	No	≥270 min	≥100 ml	T3~T4	N1~N3	0	＜2	＜5 cm	＜5 ng/ml	＜37 U/mL	＜0.05 ng/ml	＜10 mg/l	＜10 mg/l	＜3	Anastomosis instruments	Billroth Ⅰ	≥90 %	No	No	Yes	Yes	Internal validation set
129	Female	≥65	＜25 kg/m2	＜3	No	No	Laparoscopic surgery	No	Distal gastrectomy	No	No	No	＜30g/L	Yes	No	No	No	No	No	＜270 min	＜100 ml	T1~T2	N0	0	＜2	＜5 cm	＜5 ng/ml	＜37 U/mL	＜0.05 ng/ml	＜10 mg/l	＜10 mg/l	＜3	Anastomosis instruments	Billroth Ⅱ	＜90 %	No	No	Yes	Yes	Internal validation set
130	Female	≥65	≥25 kg/m2	≥3	No	No	Laparoscopic surgery	Yes	Total gastrectomy	Yes	No	No	≥30g/L	No	Yes	Yes	Yes	No	No	≥270 min	≥100 ml	T1~T2	N1~N3	0	≥2	＜5 cm	＜5 ng/ml	≥37 U/mL	＜0.05 ng/ml	＜10 mg/l	＜10 mg/l	＜3	Anastomosis instruments	Billroth Ⅰ	＜90 %	No	No	Yes	Yes	Internal validation set
131	Female	＜65	≥25 kg/m2	≥3	No	No	Open surgery	No	Distal gastrectomy	Yes	No	No	＜30g/L	Yes	Yes	No	No	No	No	≥270 min	＜100 ml	T3~T4	N0	0	＜2	＜5 cm	＜5 ng/ml	≥37 U/mL	＜0.05 ng/ml	＜10 mg/l	≥10 mg/l	≥3	Anastomosis instruments	Roux-en-Y	＜90 %	No	No	Yes	Yes	Internal validation set
132	Female	≥65	＜25 kg/m2	＜3	No	No	Open surgery	Yes	Proximal gastrectomy	No	No	No	＜30g/L	Yes	Yes	Yes	No	No	No	＜270 min	≥100 ml	T3~T4	N1~N3	0	＜2	＜5 cm	＜5 ng/ml	＜37 U/mL	≥0.05 ng/ml	＜10 mg/l	≥10 mg/l	＜3	Manual anastomosis	Roux-en-Y	≥90 %	No	No	Yes	Yes	Internal validation set
133	Female	≥65	≥25 kg/m2	≥3	No	No	Open surgery	No	Proximal gastrectomy	No	No	No	≥30g/L	No	No	Yes	Yes	No	No	＜270 min	＜100 ml	T3~T4	N1~N3	0	≥2	＜5 cm	≥5 ng/ml	＜37 U/mL	＜0.05 ng/ml	＜10 mg/l	＜10 mg/l	＜3	Manual anastomosis	Roux-en-Y	≥90 %	No	No	Yes	Yes	Internal validation set
134	Female	＜65	≥25 kg/m2	＜3	No	No	Open surgery	Yes	Distal gastrectomy	No	No	No	≥30g/L	Yes	Yes	No	No	Yes	No	＜270 min	＜100 ml	T3~T4	N0	0	≥2	＜5 cm	＜5 ng/ml	＜37 U/mL	≥0.05 ng/ml	＜10 mg/l	＜10 mg/l	＜3	Anastomosis instruments	Roux-en-Y	＜90 %	Yes	No	Yes	Yes	Internal validation set
135	Female	＜65	＜25 kg/m2	≥3	No	No	Open surgery	No	Proximal gastrectomy	No	Yes	No	＜30g/L	No	No	Yes	No	No	No	＜270 min	≥100 ml	T1~T2	N1~N3	0	＜2	＜5 cm	＜5 ng/ml	＜37 U/mL	＜0.05 ng/ml	＜10 mg/l	＜10 mg/l	＜3	Anastomosis instruments	Billroth Ⅱ	≥90 %	Yes	No	Yes	Yes	Internal validation set
136	Male	≥65	＜25 kg/m2	＜3	Yes	No	Open surgery	No	Total gastrectomy	Yes	No	No	＜30g/L	No	Yes	No	No	No	No	＜270 min	≥100 ml	T3~T4	N1~N3	0	≥2	＜5 cm	＜5 ng/ml	＜37 U/mL	＜0.05 ng/ml	＜10 mg/l	≥10 mg/l	≥3	Anastomosis instruments	Roux-en-Y	≥90 %	Yes	No	Yes	Yes	Internal validation set
137	Male	≥65	＜25 kg/m2	＜3	No	No	Laparoscopic surgery	No	Distal gastrectomy	No	No	No	≥30g/L	Yes	Yes	No	No	Yes	No	≥270 min	≥100 ml	T3~T4	N1~N3	0	＜2	＜5 cm	＜5 ng/ml	＜37 U/mL	≥0.05 ng/ml	≥10 mg/l	＜10 mg/l	＜3	Anastomosis instruments	Billroth Ⅰ	＜90 %	Yes	No	Yes	Yes	Internal validation set
138	Male	≥65	＜25 kg/m2	＜3	Yes	Yes	Laparoscopic surgery	No	Distal gastrectomy	Yes	Yes	No	＜30g/L	No	Yes	No	No	No	No	≥270 min	≥100 ml	T1~T2	N1~N3	0	＜2	＜5 cm	≥5 ng/ml	＜37 U/mL	≥0.05 ng/ml	＜10 mg/l	＜10 mg/l	＜3	Anastomosis instruments	Billroth Ⅱ	≥90 %	No	No	Yes	Yes	Internal validation set
139	Male	≥65	≥25 kg/m2	＜3	No	No	Open surgery	No	Distal gastrectomy	No	No	No	≥30g/L	No	Yes	No	No	No	No	≥270 min	≥100 ml	T3~T4	N0	0	＜2	≥5 cm	≥5 ng/ml	＜37 U/mL	≥0.05 ng/ml	＜10 mg/l	＜10 mg/l	＜3	Manual anastomosis	Billroth Ⅰ	＜90 %	No	No	Yes	Yes	Internal validation set
140	Female	≥65	＜25 kg/m2	＜3	Yes	Yes	Laparoscopic surgery	No	Total gastrectomy	Yes	Yes	No	＜30g/L	No	Yes	No	No	No	No	＜270 min	≥100 ml	T1~T2	N0	0	≥2	≥5 cm	＜5 ng/ml	＜37 U/mL	≥0.05 ng/ml	＜10 mg/l	＜10 mg/l	＜3	Anastomosis instruments	Billroth Ⅰ	≥90 %	No	No	Yes	Yes	Internal validation set
141	Female	≥65	＜25 kg/m2	＜3	No	Yes	Open surgery	No	Proximal gastrectomy	Yes	Yes	No	＜30g/L	No	No	No	No	No	No	≥270 min	＜100 ml	T3~T4	N1~N3	0	＜2	＜5 cm	＜5 ng/ml	≥37 U/mL	≥0.05 ng/ml	＜10 mg/l	＜10 mg/l	＜3	Anastomosis instruments	Billroth Ⅱ	＜90 %	No	No	Yes	Yes	Internal validation set
142	Male	≥65	≥25 kg/m2	＜3	No	No	Laparoscopic surgery	No	Total gastrectomy	No	No	No	＜30g/L	No	No	Yes	No	No	No	＜270 min	≥100 ml	T1~T2	N0	0	＜2	＜5 cm	＜5 ng/ml	≥37 U/mL	＜0.05 ng/ml	＜10 mg/l	≥10 mg/l	＜3	Anastomosis instruments	Roux-en-Y	≥90 %	No	No	Yes	Yes	Internal validation set
143	Male	≥65	＜25 kg/m2	≥3	No	No	Laparoscopic surgery	Yes	Proximal gastrectomy	No	No	No	＜30g/L	No	Yes	No	No	No	No	＜270 min	≥100 ml	T3~T4	N1~N3	0	＜2	＜5 cm	＜5 ng/ml	＜37 U/mL	＜0.05 ng/ml	＜10 mg/l	＜10 mg/l	＜3	Anastomosis instruments	Roux-en-Y	≥90 %	No	No	Yes	Yes	Internal validation set
144	Male	≥65	＜25 kg/m2	≥3	No	Yes	Laparoscopic surgery	Yes	Total gastrectomy	Yes	No	Yes	≥30g/L	No	Yes	Yes	No	No	No	≥270 min	≥100 ml	T3~T4	N1~N3	0	＜2	＜5 cm	＜5 ng/ml	≥37 U/mL	＜0.05 ng/ml	＜10 mg/l	＜10 mg/l	≥3	Manual anastomosis	Billroth Ⅰ	＜90 %	Yes	No	Yes	Yes	Internal validation set
145	Male	＜65	≥25 kg/m2	＜3	No	No	Laparoscopic surgery	Yes	Distal gastrectomy	Yes	No	Yes	＜30g/L	No	Yes	No	No	No	No	≥270 min	＜100 ml	T1~T2	N1~N3	0	＜2	＜5 cm	＜5 ng/ml	＜37 U/mL	＜0.05 ng/ml	＜10 mg/l	＜10 mg/l	≥3	Manual anastomosis	Billroth Ⅱ	＜90 %	Yes	No	Yes	Yes	Internal validation set
146	Female	≥65	＜25 kg/m2	＜3	No	Yes	Laparoscopic surgery	No	Proximal gastrectomy	Yes	No	Yes	＜30g/L	No	No	No	No	No	No	≥270 min	＜100 ml	T3~T4	N0	1	＜2	＜5 cm	＜5 ng/ml	＜37 U/mL	≥0.05 ng/ml	≥10 mg/l	＜10 mg/l	＜3	Anastomosis instruments	Roux-en-Y	＜90 %	No	No	Yes	Yes	Internal validation set
147	Female	≥65	＜25 kg/m2	＜3	Yes	No	Open surgery	No	Total gastrectomy	Yes	No	No	＜30g/L	Yes	No	No	No	No	No	≥270 min	≥100 ml	T3~T4	N0	0	＜2	＜5 cm	＜5 ng/ml	＜37 U/mL	＜0.05 ng/ml	＜10 mg/l	＜10 mg/l	＜3	Manual anastomosis	Billroth Ⅱ	＜90 %	No	No	Yes	Yes	Internal validation set
148	Male	＜65	≥25 kg/m2	＜3	Yes	No	Laparoscopic surgery	No	Proximal gastrectomy	No	No	No	≥30g/L	No	Yes	No	No	No	No	≥270 min	＜100 ml	T1~T2	N1~N3	0	＜2	＜5 cm	＜5 ng/ml	＜37 U/mL	≥0.05 ng/ml	＜10 mg/l	＜10 mg/l	＜3	Anastomosis instruments	Roux-en-Y	≥90 %	No	No	Yes	Yes	Internal validation set
149	Female	＜65	＜25 kg/m2	≥3	No	No	Laparoscopic surgery	No	Distal gastrectomy	Yes	No	No	＜30g/L	Yes	No	No	No	No	No	＜270 min	≥100 ml	T1~T2	N1~N3	0	≥2	＜5 cm	≥5 ng/ml	＜37 U/mL	＜0.05 ng/ml	≥10 mg/l	≥10 mg/l	＜3	Anastomosis instruments	Roux-en-Y	≥90 %	No	No	Yes	Yes	Internal validation set
150	Male	＜65	＜25 kg/m2	＜3	Yes	No	Open surgery	Yes	Total gastrectomy	No	Yes	Yes	＜30g/L	No	No	No	No	No	No	≥270 min	≥100 ml	T3~T4	N1~N3	0	＜2	＜5 cm	＜5 ng/ml	＜37 U/mL	＜0.05 ng/ml	≥10 mg/l	＜10 mg/l	＜3	Anastomosis instruments	Billroth Ⅱ	＜90 %	Yes	No	Yes	Yes	Internal validation set
151	Male	＜65	＜25 kg/m2	＜3	No	No	Laparoscopic surgery	No	Distal gastrectomy	Yes	No	No	≥30g/L	Yes	Yes	No	Yes	No	Yes	＜270 min	＜100 ml	T3~T4	N0	0	≥2	＜5 cm	≥5 ng/ml	＜37 U/mL	＜0.05 ng/ml	＜10 mg/l	≥10 mg/l	＜3	Anastomosis instruments	Billroth Ⅱ	＜90 %	No	No	Yes	Yes	Internal validation set
152	Female	≥65	＜25 kg/m2	＜3	No	No	Open surgery	Yes	Distal gastrectomy	No	No	No	≥30g/L	No	No	No	No	No	Yes	≥270 min	≥100 ml	T3~T4	N1~N3	0	≥2	＜5 cm	≥5 ng/ml	≥37 U/mL	＜0.05 ng/ml	＜10 mg/l	＜10 mg/l	＜3	Anastomosis instruments	Billroth Ⅰ	＜90 %	No	No	Yes	Yes	Internal validation set
153	Female	＜65	＜25 kg/m2	＜3	Yes	Yes	Laparoscopic surgery	No	Distal gastrectomy	No	No	Yes	＜30g/L	No	No	No	Yes	Yes	No	≥270 min	≥100 ml	T1~T2	N0	0	＜2	＜5 cm	＜5 ng/ml	≥37 U/mL	＜0.05 ng/ml	＜10 mg/l	＜10 mg/l	≥3	Anastomosis instruments	Roux-en-Y	≥90 %	Yes	No	Yes	Yes	Internal validation set
154	Male	≥65	＜25 kg/m2	＜3	Yes	No	Laparoscopic surgery	No	Total gastrectomy	Yes	No	No	＜30g/L	No	Yes	Yes	No	No	No	≥270 min	≥100 ml	T3~T4	N1~N3	0	≥2	＜5 cm	＜5 ng/ml	＜37 U/mL	＜0.05 ng/ml	＜10 mg/l	＜10 mg/l	≥3	Anastomosis instruments	Billroth Ⅱ	≥90 %	No	No	Yes	Yes	Internal validation set
155	Male	≥65	＜25 kg/m2	＜3	No	Yes	Open surgery	Yes	Distal gastrectomy	Yes	Yes	No	≥30g/L	No	No	No	No	No	No	＜270 min	≥100 ml	T1~T2	N0	0	≥2	≥5 cm	＜5 ng/ml	＜37 U/mL	＜0.05 ng/ml	＜10 mg/l	＜10 mg/l	＜3	Anastomosis instruments	Billroth Ⅰ	≥90 %	No	No	Yes	Yes	Internal validation set
156	Female	≥65	＜25 kg/m2	＜3	No	Yes	Laparoscopic surgery	No	Distal gastrectomy	No	No	No	≥30g/L	No	Yes	No	No	No	No	≥270 min	＜100 ml	T1~T2	N1~N3	0	＜2	≥5 cm	≥5 ng/ml	≥37 U/mL	＜0.05 ng/ml	≥10 mg/l	＜10 mg/l	≥3	Anastomosis instruments	Billroth Ⅰ	＜90 %	No	No	Yes	Yes	Internal validation set
157	Male	＜65	＜25 kg/m2	＜3	No	Yes	Open surgery	Yes	Distal gastrectomy	No	No	No	＜30g/L	No	Yes	Yes	No	No	No	＜270 min	＜100 ml	T3~T4	N1~N3	0	＜2	＜5 cm	＜5 ng/ml	＜37 U/mL	≥0.05 ng/ml	≥10 mg/l	＜10 mg/l	＜3	Anastomosis instruments	Billroth Ⅱ	≥90 %	No	No	Yes	Yes	Internal validation set
158	Male	≥65	＜25 kg/m2	＜3	No	No	Open surgery	No	Distal gastrectomy	No	No	No	＜30g/L	No	No	Yes	No	No	No	≥270 min	≥100 ml	T1~T2	N1~N3	0	＜2	＜5 cm	≥5 ng/ml	≥37 U/mL	≥0.05 ng/ml	＜10 mg/l	≥10 mg/l	＜3	Anastomosis instruments	Billroth Ⅱ	≥90 %	No	No	Yes	Yes	Internal validation set
159	Female	≥65	≥25 kg/m2	≥3	No	Yes	Laparoscopic surgery	No	Proximal gastrectomy	No	Yes	No	＜30g/L	No	No	No	No	No	No	≥270 min	＜100 ml	T3~T4	N1~N3	0	＜2	≥5 cm	＜5 ng/ml	＜37 U/mL	≥0.05 ng/ml	≥10 mg/l	＜10 mg/l	≥3	Anastomosis instruments	Roux-en-Y	≥90 %	No	No	Yes	Yes	Internal validation set
160	Female	≥65	＜25 kg/m2	＜3	No	No	Open surgery	Yes	Total gastrectomy	Yes	No	No	≥30g/L	No	Yes	No	No	No	No	＜270 min	＜100 ml	T3~T4	N1~N3	0	＜2	＜5 cm	＜5 ng/ml	＜37 U/mL	＜0.05 ng/ml	＜10 mg/l	＜10 mg/l	＜3	Anastomosis instruments	Billroth Ⅱ	＜90 %	No	No	Yes	Yes	Internal validation set
161	Male	＜65	≥25 kg/m2	＜3	No	No	Open surgery	Yes	Total gastrectomy	Yes	Yes	No	≥30g/L	No	Yes	No	No	No	No	≥270 min	≥100 ml	T3~T4	N1~N3	1	＜2	＜5 cm	＜5 ng/ml	＜37 U/mL	＜0.05 ng/ml	＜10 mg/l	＜10 mg/l	＜3	Manual anastomosis	Billroth Ⅰ	≥90 %	No	No	Yes	Yes	Internal validation set
162	Female	＜65	≥25 kg/m2	＜3	No	No	Laparoscopic surgery	No	Total gastrectomy	No	No	No	≥30g/L	No	Yes	No	No	No	No	＜270 min	＜100 ml	T3~T4	N0	0	≥2	＜5 cm	＜5 ng/ml	＜37 U/mL	＜0.05 ng/ml	＜10 mg/l	＜10 mg/l	＜3	Anastomosis instruments	Billroth Ⅱ	＜90 %	Yes	No	Yes	Yes	Internal validation set
163	Female	＜65	＜25 kg/m2	＜3	Yes	No	Open surgery	Yes	Total gastrectomy	No	No	No	＜30g/L	No	No	No	No	No	No	≥270 min	≥100 ml	T1~T2	N1~N3	0	≥2	＜5 cm	≥5 ng/ml	＜37 U/mL	＜0.05 ng/ml	＜10 mg/l	＜10 mg/l	＜3	Manual anastomosis	Billroth Ⅰ	＜90 %	Yes	No	Yes	Yes	Internal validation set
164	Female	＜65	＜25 kg/m2	＜3	No	No	Laparoscopic surgery	No	Total gastrectomy	Yes	No	No	＜30g/L	No	No	No	No	No	No	≥270 min	≥100 ml	T1~T2	N1~N3	0	＜2	＜5 cm	≥5 ng/ml	＜37 U/mL	＜0.05 ng/ml	＜10 mg/l	＜10 mg/l	＜3	Manual anastomosis	Roux-en-Y	≥90 %	Yes	No	Yes	Yes	Internal validation set
165	Male	≥65	＜25 kg/m2	≥3	Yes	No	Open surgery	No	Proximal gastrectomy	Yes	No	Yes	＜30g/L	No	No	No	No	No	No	＜270 min	≥100 ml	T3~T4	N0	0	＜2	＜5 cm	＜5 ng/ml	＜37 U/mL	＜0.05 ng/ml	＜10 mg/l	＜10 mg/l	＜3	Anastomosis instruments	Billroth Ⅱ	≥90 %	No	No	Yes	Yes	Internal validation set
166	Female	≥65	≥25 kg/m2	≥3	No	No	Laparoscopic surgery	No	Proximal gastrectomy	No	No	No	＜30g/L	No	Yes	No	No	No	No	≥270 min	＜100 ml	T3~T4	N1~N3	0	＜2	＜5 cm	＜5 ng/ml	＜37 U/mL	＜0.05 ng/ml	＜10 mg/l	＜10 mg/l	＜3	Anastomosis instruments	Billroth Ⅱ	＜90 %	Yes	No	Yes	Yes	Internal validation set
167	Female	≥65	≥25 kg/m2	≥3	No	No	Open surgery	No	Total gastrectomy	No	No	No	＜30g/L	No	Yes	No	No	Yes	No	＜270 min	≥100 ml	T1~T2	N0	0	＜2	＜5 cm	＜5 ng/ml	＜37 U/mL	＜0.05 ng/ml	＜10 mg/l	＜10 mg/l	＜3	Anastomosis instruments	Roux-en-Y	＜90 %	Yes	No	Yes	Yes	Internal validation set
168	Male	＜65	＜25 kg/m2	＜3	No	Yes	Laparoscopic surgery	No	Proximal gastrectomy	No	No	No	≥30g/L	No	Yes	No	No	Yes	No	≥270 min	≥100 ml	T3~T4	N1~N3	0	＜2	＜5 cm	＜5 ng/ml	≥37 U/mL	＜0.05 ng/ml	＜10 mg/l	＜10 mg/l	＜3	Anastomosis instruments	Billroth Ⅰ	＜90 %	No	No	Yes	Yes	Internal validation set
169	Female	≥65	≥25 kg/m2	＜3	No	Yes	Laparoscopic surgery	Yes	Total gastrectomy	No	Yes	No	＜30g/L	Yes	Yes	No	No	No	No	＜270 min	≥100 ml	T1~T2	N1~N3	0	＜2	＜5 cm	＜5 ng/ml	≥37 U/mL	＜0.05 ng/ml	＜10 mg/l	＜10 mg/l	＜3	Anastomosis instruments	Roux-en-Y	≥90 %	No	No	Yes	Yes	Internal validation set
170	Male	＜65	＜25 kg/m2	＜3	Yes	Yes	Laparoscopic surgery	No	Distal gastrectomy	No	Yes	No	≥30g/L	No	No	No	No	No	No	≥270 min	≥100 ml	T3~T4	N0	0	＜2	＜5 cm	＜5 ng/ml	＜37 U/mL	＜0.05 ng/ml	≥10 mg/l	＜10 mg/l	≥3	Anastomosis instruments	Roux-en-Y	＜90 %	No	No	Yes	Yes	Internal validation set
171	Male	＜65	＜25 kg/m2	＜3	Yes	No	Laparoscopic surgery	Yes	Distal gastrectomy	No	Yes	Yes	≥30g/L	No	Yes	No	No	No	No	＜270 min	＜100 ml	T3~T4	N0	0	＜2	＜5 cm	＜5 ng/ml	＜37 U/mL	＜0.05 ng/ml	≥10 mg/l	＜10 mg/l	≥3	Anastomosis instruments	Roux-en-Y	＜90 %	Yes	No	Yes	Yes	Internal validation set
172	Female	＜65	≥25 kg/m2	＜3	No	Yes	Open surgery	Yes	Distal gastrectomy	Yes	No	Yes	≥30g/L	No	Yes	No	No	No	No	＜270 min	≥100 ml	T3~T4	N0	0	＜2	＜5 cm	＜5 ng/ml	＜37 U/mL	≥0.05 ng/ml	＜10 mg/l	＜10 mg/l	＜3	Anastomosis instruments	Roux-en-Y	≥90 %	No	No	Yes	Yes	Internal validation set
173	Female	≥65	＜25 kg/m2	≥3	No	No	Laparoscopic surgery	No	Total gastrectomy	Yes	Yes	No	≥30g/L	No	No	Yes	No	No	No	≥270 min	≥100 ml	T3~T4	N0	0	≥2	＜5 cm	≥5 ng/ml	＜37 U/mL	＜0.05 ng/ml	＜10 mg/l	≥10 mg/l	＜3	Anastomosis instruments	Roux-en-Y	≥90 %	No	No	Yes	Yes	Internal validation set
174	Male	≥65	＜25 kg/m2	＜3	No	Yes	Open surgery	No	Proximal gastrectomy	No	No	No	＜30g/L	No	No	No	No	No	No	≥270 min	＜100 ml	T3~T4	N0	0	＜2	＜5 cm	＜5 ng/ml	＜37 U/mL	≥0.05 ng/ml	＜10 mg/l	≥10 mg/l	＜3	Manual anastomosis	Roux-en-Y	≥90 %	No	No	Yes	Yes	Internal validation set
175	Female	≥65	＜25 kg/m2	≥3	No	No	Open surgery	No	Proximal gastrectomy	Yes	No	Yes	≥30g/L	No	Yes	No	No	Yes	No	≥270 min	≥100 ml	T3~T4	N1~N3	0	＜2	＜5 cm	＜5 ng/ml	＜37 U/mL	＜0.05 ng/ml	＜10 mg/l	＜10 mg/l	＜3	Anastomosis instruments	Billroth Ⅰ	＜90 %	No	No	Yes	Yes	Internal validation set
176	Female	＜65	＜25 kg/m2	＜3	Yes	No	Open surgery	No	Distal gastrectomy	No	No	No	＜30g/L	No	No	Yes	No	No	No	≥270 min	＜100 ml	T3~T4	N0	0	≥2	＜5 cm	≥5 ng/ml	≥37 U/mL	＜0.05 ng/ml	＜10 mg/l	≥10 mg/l	＜3	Manual anastomosis	Roux-en-Y	≥90 %	No	No	Yes	Yes	Internal validation set
177	Male	≥65	＜25 kg/m2	＜3	No	No	Laparoscopic surgery	No	Proximal gastrectomy	Yes	No	No	＜30g/L	No	Yes	No	No	Yes	No	≥270 min	＜100 ml	T3~T4	N1~N3	0	≥2	＜5 cm	＜5 ng/ml	≥37 U/mL	≥0.05 ng/ml	＜10 mg/l	＜10 mg/l	＜3	Manual anastomosis	Roux-en-Y	＜90 %	No	No	Yes	Yes	Internal validation set
178	Male	＜65	＜25 kg/m2	＜3	No	No	Laparoscopic surgery	Yes	Distal gastrectomy	Yes	No	No	＜30g/L	No	Yes	No	Yes	Yes	No	≥270 min	≥100 ml	T1~T2	N0	0	≥2	＜5 cm	＜5 ng/ml	＜37 U/mL	＜0.05 ng/ml	＜10 mg/l	＜10 mg/l	＜3	Anastomosis instruments	Billroth Ⅰ	＜90 %	No	No	Yes	Yes	Internal validation set
179	Female	＜65	＜25 kg/m2	≥3	No	No	Laparoscopic surgery	Yes	Proximal gastrectomy	No	No	Yes	≥30g/L	No	Yes	No	Yes	No	No	≥270 min	≥100 ml	T3~T4	N0	0	＜2	＜5 cm	＜5 ng/ml	＜37 U/mL	≥0.05 ng/ml	＜10 mg/l	＜10 mg/l	＜3	Anastomosis instruments	Billroth Ⅰ	＜90 %	Yes	No	Yes	Yes	Internal validation set
180	Male	＜65	＜25 kg/m2	＜3	No	No	Laparoscopic surgery	No	Distal gastrectomy	No	No	Yes	＜30g/L	No	Yes	No	No	No	No	≥270 min	≥100 ml	T3~T4	N1~N3	1	＜2	≥5 cm	≥5 ng/ml	＜37 U/mL	＜0.05 ng/ml	＜10 mg/l	＜10 mg/l	＜3	Anastomosis instruments	Roux-en-Y	＜90 %	No	No	Yes	Yes	Internal validation set
181	Female	≥65	＜25 kg/m2	≥3	No	No	Open surgery	Yes	Distal gastrectomy	Yes	No	No	≥30g/L	No	No	Yes	No	Yes	No	≥270 min	＜100 ml	T1~T2	N0	0	≥2	＜5 cm	＜5 ng/ml	＜37 U/mL	≥0.05 ng/ml	＜10 mg/l	＜10 mg/l	＜3	Anastomosis instruments	Billroth Ⅱ	＜90 %	Yes	No	Yes	Yes	Internal validation set
182	Male	＜65	＜25 kg/m2	≥3	No	No	Laparoscopic surgery	No	Proximal gastrectomy	Yes	Yes	No	＜30g/L	No	No	Yes	No	No	Yes	＜270 min	≥100 ml	T1~T2	N1~N3	0	＜2	＜5 cm	＜5 ng/ml	＜37 U/mL	＜0.05 ng/ml	≥10 mg/l	＜10 mg/l	≥3	Anastomosis instruments	Roux-en-Y	≥90 %	Yes	No	Yes	Yes	Internal validation set
183	Male	≥65	＜25 kg/m2	＜3	No	No	Open surgery	No	Distal gastrectomy	Yes	No	No	≥30g/L	No	Yes	No	No	No	Yes	＜270 min	≥100 ml	T3~T4	N1~N3	0	＜2	＜5 cm	＜5 ng/ml	＜37 U/mL	＜0.05 ng/ml	＜10 mg/l	＜10 mg/l	≥3	Anastomosis instruments	Roux-en-Y	＜90 %	No	No	Yes	Yes	Internal validation set
184	Male	≥65	＜25 kg/m2	＜3	No	Yes	Open surgery	No	Proximal gastrectomy	No	Yes	Yes	＜30g/L	No	Yes	No	No	No	No	＜270 min	≥100 ml	T3~T4	N0	0	＜2	≥5 cm	＜5 ng/ml	＜37 U/mL	＜0.05 ng/ml	＜10 mg/l	＜10 mg/l	＜3	Anastomosis instruments	Roux-en-Y	＜90 %	Yes	No	Yes	Yes	Internal validation set
185	Male	≥65	＜25 kg/m2	≥3	No	Yes	Open surgery	No	Total gastrectomy	Yes	Yes	No	＜30g/L	No	No	No	No	No	No	＜270 min	≥100 ml	T3~T4	N1~N3	0	＜2	＜5 cm	＜5 ng/ml	≥37 U/mL	＜0.05 ng/ml	＜10 mg/l	＜10 mg/l	＜3	Manual anastomosis	Billroth Ⅰ	≥90 %	Yes	No	Yes	Yes	Internal validation set
186	Male	≥65	≥25 kg/m2	＜3	No	No	Open surgery	No	Distal gastrectomy	No	Yes	No	≥30g/L	Yes	No	No	No	No	No	＜270 min	≥100 ml	T3~T4	N1~N3	0	＜2	≥5 cm	＜5 ng/ml	≥37 U/mL	＜0.05 ng/ml	＜10 mg/l	＜10 mg/l	≥3	Manual anastomosis	Billroth Ⅱ	≥90 %	No	No	Yes	Yes	Internal validation set
187	Male	＜65	＜25 kg/m2	＜3	No	No	Open surgery	No	Proximal gastrectomy	No	No	No	＜30g/L	No	Yes	No	Yes	No	No	＜270 min	≥100 ml	T3~T4	N1~N3	0	＜2	＜5 cm	＜5 ng/ml	≥37 U/mL	＜0.05 ng/ml	＜10 mg/l	＜10 mg/l	＜3	Anastomosis instruments	Billroth Ⅰ	＜90 %	Yes	No	Yes	Yes	Internal validation set
188	Female	≥65	＜25 kg/m2	＜3	Yes	Yes	Open surgery	Yes	Distal gastrectomy	No	No	No	＜30g/L	Yes	No	No	No	No	No	≥270 min	≥100 ml	T3~T4	N0	0	＜2	＜5 cm	＜5 ng/ml	＜37 U/mL	＜0.05 ng/ml	＜10 mg/l	＜10 mg/l	＜3	Manual anastomosis	Billroth Ⅱ	＜90 %	Yes	No	Yes	Yes	Internal validation set
189	Male	＜65	＜25 kg/m2	＜3	No	Yes	Laparoscopic surgery	No	Total gastrectomy	Yes	No	No	＜30g/L	No	Yes	No	No	No	No	≥270 min	≥100 ml	T1~T2	N0	0	＜2	＜5 cm	＜5 ng/ml	≥37 U/mL	＜0.05 ng/ml	＜10 mg/l	＜10 mg/l	＜3	Manual anastomosis	Billroth Ⅰ	＜90 %	No	No	Yes	Yes	Internal validation set
190	Female	≥65	≥25 kg/m2	≥3	No	No	Laparoscopic surgery	No	Proximal gastrectomy	No	No	No	≥30g/L	No	No	No	No	Yes	No	≥270 min	≥100 ml	T3~T4	N1~N3	0	＜2	＜5 cm	＜5 ng/ml	＜37 U/mL	≥0.05 ng/ml	＜10 mg/l	＜10 mg/l	＜3	Manual anastomosis	Billroth Ⅰ	≥90 %	No	No	Yes	Yes	Internal validation set
191	Male	≥65	≥25 kg/m2	＜3	Yes	No	Open surgery	No	Distal gastrectomy	Yes	No	No	≥30g/L	No	Yes	No	No	No	No	≥270 min	≥100 ml	T3~T4	N1~N3	0	＜2	＜5 cm	＜5 ng/ml	＜37 U/mL	＜0.05 ng/ml	＜10 mg/l	≥10 mg/l	＜3	Anastomosis instruments	Billroth Ⅰ	≥90 %	No	No	Yes	Yes	Internal validation set
192	Female	＜65	＜25 kg/m2	＜3	Yes	No	Open surgery	No	Total gastrectomy	No	No	No	＜30g/L	No	No	No	No	Yes	No	≥270 min	＜100 ml	T1~T2	N1~N3	0	＜2	＜5 cm	＜5 ng/ml	＜37 U/mL	＜0.05 ng/ml	＜10 mg/l	＜10 mg/l	＜3	Anastomosis instruments	Roux-en-Y	≥90 %	No	No	Yes	Yes	Internal validation set
193	Male	≥65	＜25 kg/m2	＜3	No	No	Open surgery	No	Proximal gastrectomy	Yes	No	No	＜30g/L	No	No	Yes	No	No	No	＜270 min	＜100 ml	T1~T2	N0	0	≥2	＜5 cm	≥5 ng/ml	＜37 U/mL	＜0.05 ng/ml	＜10 mg/l	≥10 mg/l	＜3	Anastomosis instruments	Billroth Ⅰ	＜90 %	No	No	Yes	Yes	Internal validation set
194	Female	＜65	≥25 kg/m2	＜3	No	No	Open surgery	Yes	Total gastrectomy	Yes	Yes	No	≥30g/L	No	Yes	Yes	No	No	No	≥270 min	≥100 ml	T3~T4	N1~N3	0	≥2	＜5 cm	≥5 ng/ml	＜37 U/mL	≥0.05 ng/ml	≥10 mg/l	＜10 mg/l	＜3	Anastomosis instruments	Roux-en-Y	＜90 %	Yes	No	Yes	Yes	Internal validation set
195	Female	＜65	≥25 kg/m2	＜3	No	No	Laparoscopic surgery	No	Total gastrectomy	No	No	No	＜30g/L	No	Yes	Yes	No	No	No	＜270 min	≥100 ml	T1~T2	N1~N3	0	≥2	＜5 cm	＜5 ng/ml	＜37 U/mL	＜0.05 ng/ml	≥10 mg/l	＜10 mg/l	＜3	Manual anastomosis	Roux-en-Y	≥90 %	No	No	Yes	Yes	Internal validation set
196	Male	＜65	＜25 kg/m2	＜3	No	No	Open surgery	Yes	Proximal gastrectomy	No	Yes	No	≥30g/L	No	Yes	No	No	No	Yes	≥270 min	≥100 ml	T1~T2	N0	0	≥2	＜5 cm	＜5 ng/ml	＜37 U/mL	＜0.05 ng/ml	＜10 mg/l	＜10 mg/l	＜3	Anastomosis instruments	Billroth Ⅰ	＜90 %	Yes	No	Yes	Yes	Internal validation set
197	Female	＜65	＜25 kg/m2	＜3	No	No	Open surgery	No	Distal gastrectomy	No	Yes	No	≥30g/L	No	No	No	No	No	No	≥270 min	＜100 ml	T3~T4	N1~N3	1	＜2	＜5 cm	＜5 ng/ml	＜37 U/mL	＜0.05 ng/ml	＜10 mg/l	＜10 mg/l	＜3	Manual anastomosis	Billroth Ⅱ	≥90 %	Yes	No	Yes	Yes	Internal validation set
198	Female	＜65	＜25 kg/m2	＜3	No	No	Open surgery	Yes	Distal gastrectomy	No	No	No	＜30g/L	No	Yes	No	No	No	No	≥270 min	≥100 ml	T1~T2	N1~N3	1	≥2	＜5 cm	＜5 ng/ml	＜37 U/mL	＜0.05 ng/ml	＜10 mg/l	＜10 mg/l	＜3	Anastomosis instruments	Billroth Ⅰ	＜90 %	No	No	Yes	Yes	Internal validation set
199	Male	≥65	＜25 kg/m2	≥3	No	No	Open surgery	No	Proximal gastrectomy	Yes	Yes	No	＜30g/L	No	Yes	No	No	No	No	＜270 min	＜100 ml	T3~T4	N1~N3	0	≥2	＜5 cm	＜5 ng/ml	≥37 U/mL	＜0.05 ng/ml	＜10 mg/l	＜10 mg/l	＜3	Anastomosis instruments	Roux-en-Y	≥90 %	Yes	No	Yes	Yes	Internal validation set
200	Male	＜65	≥25 kg/m2	≥3	No	No	Laparoscopic surgery	No	Proximal gastrectomy	Yes	Yes	No	＜30g/L	No	No	No	No	No	No	≥270 min	＜100 ml	T1~T2	N1~N3	0	≥2	≥5 cm	＜5 ng/ml	＜37 U/mL	＜0.05 ng/ml	＜10 mg/l	＜10 mg/l	＜3	Anastomosis instruments	Roux-en-Y	＜90 %	No	No	Yes	Yes	Internal validation set
201	Female	＜65	＜25 kg/m2	＜3	No	Yes	Laparoscopic surgery	No	Total gastrectomy	Yes	No	No	＜30g/L	Yes	No	No	No	Yes	No	＜270 min	＜100 ml	T3~T4	N0	1	＜2	＜5 cm	＜5 ng/ml	≥37 U/mL	＜0.05 ng/ml	＜10 mg/l	＜10 mg/l	＜3	Anastomosis instruments	Billroth Ⅰ	＜90 %	No	No	Yes	Yes	Internal validation set
202	Male	＜65	≥25 kg/m2	＜3	No	No	Laparoscopic surgery	No	Proximal gastrectomy	No	No	Yes	＜30g/L	No	Yes	No	No	No	No	＜270 min	≥100 ml	T3~T4	N1~N3	0	＜2	≥5 cm	＜5 ng/ml	≥37 U/mL	＜0.05 ng/ml	＜10 mg/l	＜10 mg/l	≥3	Anastomosis instruments	Billroth Ⅱ	＜90 %	No	No	Yes	Yes	Internal validation set
203	Female	≥65	≥25 kg/m2	＜3	No	Yes	Laparoscopic surgery	No	Total gastrectomy	No	No	No	＜30g/L	No	Yes	No	Yes	No	No	＜270 min	＜100 ml	T3~T4	N1~N3	0	＜2	＜5 cm	≥5 ng/ml	＜37 U/mL	＜0.05 ng/ml	≥10 mg/l	＜10 mg/l	＜3	Anastomosis instruments	Roux-en-Y	≥90 %	No	No	Yes	Yes	Internal validation set
204	Female	≥65	＜25 kg/m2	＜3	No	No	Laparoscopic surgery	No	Total gastrectomy	Yes	No	No	＜30g/L	No	Yes	No	No	Yes	No	≥270 min	≥100 ml	T3~T4	N0	0	＜2	＜5 cm	＜5 ng/ml	＜37 U/mL	＜0.05 ng/ml	≥10 mg/l	＜10 mg/l	≥3	Anastomosis instruments	Billroth Ⅰ	≥90 %	No	No	Yes	Yes	Internal validation set
205	Female	＜65	＜25 kg/m2	＜3	Yes	Yes	Open surgery	Yes	Proximal gastrectomy	No	No	Yes	≥30g/L	No	Yes	No	No	Yes	No	＜270 min	＜100 ml	T3~T4	N0	0	＜2	＜5 cm	≥5 ng/ml	＜37 U/mL	≥0.05 ng/ml	＜10 mg/l	＜10 mg/l	＜3	Anastomosis instruments	Roux-en-Y	＜90 %	No	No	Yes	Yes	Internal validation set
206	Female	≥65	＜25 kg/m2	＜3	Yes	Yes	Laparoscopic surgery	No	Total gastrectomy	No	No	Yes	＜30g/L	No	No	No	Yes	No	No	≥270 min	≥100 ml	T1~T2	N1~N3	0	＜2	＜5 cm	＜5 ng/ml	＜37 U/mL	≥0.05 ng/ml	≥10 mg/l	＜10 mg/l	＜3	Anastomosis instruments	Roux-en-Y	＜90 %	No	No	Yes	Yes	Internal validation set
207	Male	≥65	＜25 kg/m2	≥3	Yes	Yes	Laparoscopic surgery	No	Total gastrectomy	Yes	No	No	＜30g/L	No	Yes	Yes	No	No	No	＜270 min	≥100 ml	T1~T2	N1~N3	0	＜2	＜5 cm	＜5 ng/ml	＜37 U/mL	＜0.05 ng/ml	＜10 mg/l	≥10 mg/l	＜3	Anastomosis instruments	Roux-en-Y	＜90 %	Yes	No	No	Yes	Internal validation set
208	Female	≥65	＜25 kg/m2	≥3	Yes	No	Laparoscopic surgery	Yes	Total gastrectomy	Yes	No	No	≥30g/L	No	Yes	No	No	No	No	≥270 min	＜100 ml	T3~T4	N0	0	＜2	＜5 cm	＜5 ng/ml	＜37 U/mL	≥0.05 ng/ml	＜10 mg/l	≥10 mg/l	＜3	Anastomosis instruments	Billroth Ⅱ	≥90 %	No	No	No	Yes	Internal validation set
209	Female	≥65	＜25 kg/m2	＜3	No	No	Open surgery	No	Proximal gastrectomy	Yes	No	No	＜30g/L	No	No	No	No	No	No	≥270 min	≥100 ml	T3~T4	N0	0	＜2	＜5 cm	＜5 ng/ml	＜37 U/mL	＜0.05 ng/ml	＜10 mg/l	＜10 mg/l	＜3	Anastomosis instruments	Roux-en-Y	＜90 %	No	No	No	Yes	Internal validation set
210	Male	≥65	＜25 kg/m2	＜3	No	No	Laparoscopic surgery	No	Distal gastrectomy	Yes	No	No	≥30g/L	No	No	Yes	No	No	No	≥270 min	＜100 ml	T1~T2	N1~N3	0	＜2	＜5 cm	＜5 ng/ml	＜37 U/mL	＜0.05 ng/ml	＜10 mg/l	≥10 mg/l	＜3	Anastomosis instruments	Billroth Ⅰ	＜90 %	No	No	No	Yes	Internal validation set
211	Female	≥65	＜25 kg/m2	≥3	No	No	Open surgery	Yes	Proximal gastrectomy	Yes	No	No	＜30g/L	No	Yes	No	No	No	No	≥270 min	≥100 ml	T1~T2	N1~N3	0	＜2	＜5 cm	＜5 ng/ml	＜37 U/mL	＜0.05 ng/ml	＜10 mg/l	≥10 mg/l	＜3	Anastomosis instruments	Roux-en-Y	≥90 %	No	No	No	Yes	Internal validation set
212	Male	≥65	＜25 kg/m2	＜3	No	No	Laparoscopic surgery	Yes	Distal gastrectomy	No	Yes	No	≥30g/L	No	Yes	No	No	No	No	＜270 min	＜100 ml	T3~T4	N1~N3	0	＜2	＜5 cm	＜5 ng/ml	≥37 U/mL	＜0.05 ng/ml	＜10 mg/l	＜10 mg/l	＜3	Manual anastomosis	Billroth Ⅱ	≥90 %	No	No	No	Yes	Internal validation set
213	Male	＜65	≥25 kg/m2	＜3	No	No	Laparoscopic surgery	No	Proximal gastrectomy	No	No	No	≥30g/L	No	No	No	No	No	No	＜270 min	≥100 ml	T3~T4	N0	0	≥2	＜5 cm	＜5 ng/ml	＜37 U/mL	＜0.05 ng/ml	＜10 mg/l	≥10 mg/l	≥3	Manual anastomosis	Billroth Ⅱ	＜90 %	Yes	No	No	Yes	Internal validation set
214	Female	≥65	≥25 kg/m2	≥3	No	No	Open surgery	No	Proximal gastrectomy	No	No	No	＜30g/L	No	Yes	No	No	No	No	≥270 min	≥100 ml	T1~T2	N1~N3	0	＜2	＜5 cm	＜5 ng/ml	≥37 U/mL	＜0.05 ng/ml	＜10 mg/l	＜10 mg/l	＜3	Anastomosis instruments	Billroth Ⅱ	＜90 %	No	No	No	Yes	Internal validation set
215	Female	≥65	＜25 kg/m2	≥3	No	Yes	Laparoscopic surgery	No	Distal gastrectomy	No	Yes	No	＜30g/L	Yes	No	No	No	No	No	≥270 min	≥100 ml	T3~T4	N1~N3	0	≥2	＜5 cm	＜5 ng/ml	＜37 U/mL	＜0.05 ng/ml	＜10 mg/l	＜10 mg/l	＜3	Anastomosis instruments	Billroth Ⅰ	＜90 %	No	No	No	Yes	Internal validation set
216	Male	＜65	＜25 kg/m2	＜3	No	Yes	Open surgery	No	Total gastrectomy	No	No	No	＜30g/L	Yes	Yes	No	No	No	No	＜270 min	＜100 ml	T1~T2	N0	0	＜2	＜5 cm	≥5 ng/ml	＜37 U/mL	＜0.05 ng/ml	＜10 mg/l	＜10 mg/l	＜3	Anastomosis instruments	Billroth Ⅰ	≥90 %	No	No	No	Yes	Internal validation set
217	Female	≥65	≥25 kg/m2	＜3	No	Yes	Laparoscopic surgery	Yes	Distal gastrectomy	No	No	No	＜30g/L	No	No	No	No	No	No	＜270 min	≥100 ml	T1~T2	N0	0	≥2	＜5 cm	≥5 ng/ml	＜37 U/mL	＜0.05 ng/ml	＜10 mg/l	＜10 mg/l	＜3	Anastomosis instruments	Billroth Ⅱ	＜90 %	Yes	No	No	Yes	Internal validation set
218	Male	≥65	＜25 kg/m2	＜3	Yes	No	Laparoscopic surgery	No	Total gastrectomy	Yes	No	No	＜30g/L	Yes	Yes	No	No	Yes	No	≥270 min	＜100 ml	T3~T4	N1~N3	0	＜2	＜5 cm	＜5 ng/ml	＜37 U/mL	＜0.05 ng/ml	≥10 mg/l	＜10 mg/l	＜3	Anastomosis instruments	Roux-en-Y	＜90 %	No	No	No	Yes	Internal validation set
219	Male	≥65	≥25 kg/m2	＜3	Yes	No	Laparoscopic surgery	Yes	Proximal gastrectomy	Yes	No	No	＜30g/L	No	No	No	No	Yes	No	≥270 min	＜100 ml	T3~T4	N0	0	＜2	＜5 cm	＜5 ng/ml	＜37 U/mL	＜0.05 ng/ml	＜10 mg/l	＜10 mg/l	＜3	Anastomosis instruments	Billroth Ⅰ	＜90 %	No	No	No	Yes	Internal validation set
220	Female	≥65	＜25 kg/m2	＜3	No	No	Laparoscopic surgery	No	Proximal gastrectomy	No	No	Yes	＜30g/L	No	Yes	No	No	No	Yes	≥270 min	≥100 ml	T3~T4	N1~N3	0	＜2	＜5 cm	≥5 ng/ml	＜37 U/mL	＜0.05 ng/ml	＜10 mg/l	＜10 mg/l	＜3	Anastomosis instruments	Billroth Ⅱ	≥90 %	No	No	No	Yes	Internal validation set
221	Female	≥65	＜25 kg/m2	＜3	Yes	Yes	Open surgery	No	Total gastrectomy	No	No	No	＜30g/L	No	No	No	Yes	Yes	No	＜270 min	≥100 ml	T1~T2	N0	0	≥2	≥5 cm	＜5 ng/ml	＜37 U/mL	＜0.05 ng/ml	＜10 mg/l	＜10 mg/l	＜3	Anastomosis instruments	Billroth Ⅱ	≥90 %	No	No	No	Yes	Internal validation set
222	Female	≥65	＜25 kg/m2	＜3	Yes	Yes	Open surgery	No	Distal gastrectomy	Yes	No	No	≥30g/L	No	No	No	No	No	No	＜270 min	＜100 ml	T3~T4	N0	1	≥2	＜5 cm	＜5 ng/ml	＜37 U/mL	≥0.05 ng/ml	＜10 mg/l	＜10 mg/l	≥3	Manual anastomosis	Billroth Ⅱ	≥90 %	No	No	No	Yes	Internal validation set
223	Male	＜65	＜25 kg/m2	＜3	No	Yes	Open surgery	Yes	Total gastrectomy	No	No	No	＜30g/L	No	Yes	No	No	No	No	≥270 min	≥100 ml	T1~T2	N0	0	≥2	＜5 cm	＜5 ng/ml	＜37 U/mL	≥0.05 ng/ml	≥10 mg/l	≥10 mg/l	＜3	Anastomosis instruments	Roux-en-Y	＜90 %	No	No	No	Yes	Internal validation set
224	Female	≥65	＜25 kg/m2	＜3	No	No	Open surgery	Yes	Proximal gastrectomy	Yes	No	Yes	≥30g/L	No	Yes	No	No	No	No	＜270 min	≥100 ml	T3~T4	N1~N3	0	＜2	＜5 cm	＜5 ng/ml	＜37 U/mL	＜0.05 ng/ml	＜10 mg/l	≥10 mg/l	＜3	Manual anastomosis	Roux-en-Y	≥90 %	No	No	No	Yes	Internal validation set
225	Female	≥65	≥25 kg/m2	＜3	No	No	Laparoscopic surgery	No	Proximal gastrectomy	Yes	Yes	No	≥30g/L	No	Yes	No	No	No	No	＜270 min	≥100 ml	T3~T4	N1~N3	0	＜2	＜5 cm	＜5 ng/ml	≥37 U/mL	＜0.05 ng/ml	＜10 mg/l	＜10 mg/l	≥3	Manual anastomosis	Billroth Ⅱ	＜90 %	Yes	No	No	Yes	Internal validation set
226	Female	≥65	≥25 kg/m2	≥3	No	No	Open surgery	No	Total gastrectomy	Yes	No	Yes	＜30g/L	No	Yes	No	No	No	No	＜270 min	＜100 ml	T3~T4	N0	0	＜2	＜5 cm	＜5 ng/ml	＜37 U/mL	＜0.05 ng/ml	＜10 mg/l	＜10 mg/l	≥3	Anastomosis instruments	Billroth Ⅰ	＜90 %	No	No	No	Yes	Internal validation set
227	Female	＜65	≥25 kg/m2	≥3	No	No	Open surgery	No	Total gastrectomy	No	No	No	＜30g/L	No	Yes	No	No	No	No	≥270 min	≥100 ml	T3~T4	N1~N3	0	＜2	＜5 cm	＜5 ng/ml	＜37 U/mL	＜0.05 ng/ml	≥10 mg/l	＜10 mg/l	＜3	Manual anastomosis	Roux-en-Y	＜90 %	No	No	No	Yes	Internal validation set
228	Female	＜65	≥25 kg/m2	＜3	No	No	Open surgery	Yes	Distal gastrectomy	Yes	No	No	＜30g/L	No	Yes	Yes	No	No	No	≥270 min	≥100 ml	T3~T4	N1~N3	0	＜2	＜5 cm	＜5 ng/ml	＜37 U/mL	＜0.05 ng/ml	＜10 mg/l	＜10 mg/l	＜3	Anastomosis instruments	Roux-en-Y	≥90 %	No	No	No	Yes	Internal validation set
229	Male	≥65	＜25 kg/m2	＜3	No	No	Open surgery	No	Total gastrectomy	No	Yes	Yes	≥30g/L	No	Yes	No	No	No	No	≥270 min	＜100 ml	T3~T4	N1~N3	0	＜2	＜5 cm	≥5 ng/ml	≥37 U/mL	＜0.05 ng/ml	＜10 mg/l	＜10 mg/l	＜3	Anastomosis instruments	Billroth Ⅰ	≥90 %	Yes	No	No	Yes	Internal validation set
230	Female	＜65	≥25 kg/m2	≥3	No	No	Open surgery	Yes	Total gastrectomy	Yes	Yes	No	＜30g/L	No	Yes	No	No	No	No	≥270 min	≥100 ml	T1~T2	N1~N3	0	＜2	＜5 cm	≥5 ng/ml	＜37 U/mL	＜0.05 ng/ml	＜10 mg/l	＜10 mg/l	＜3	Anastomosis instruments	Billroth Ⅱ	≥90 %	Yes	No	No	Yes	Internal validation set
231	Female	≥65	＜25 kg/m2	≥3	No	No	Open surgery	Yes	Distal gastrectomy	Yes	No	Yes	≥30g/L	No	Yes	Yes	No	No	No	≥270 min	≥100 ml	T3~T4	N0	0	＜2	≥5 cm	＜5 ng/ml	≥37 U/mL	＜0.05 ng/ml	＜10 mg/l	＜10 mg/l	＜3	Anastomosis instruments	Billroth Ⅰ	≥90 %	No	No	No	Yes	Internal validation set
232	Female	≥65	＜25 kg/m2	≥3	Yes	Yes	Open surgery	Yes	Proximal gastrectomy	Yes	No	Yes	≥30g/L	No	No	No	No	No	No	≥270 min	≥100 ml	T1~T2	N1~N3	0	＜2	＜5 cm	＜5 ng/ml	＜37 U/mL	＜0.05 ng/ml	＜10 mg/l	＜10 mg/l	＜3	Manual anastomosis	Billroth Ⅰ	≥90 %	No	No	No	Yes	Internal validation set
233	Male	≥65	＜25 kg/m2	＜3	Yes	Yes	Open surgery	No	Proximal gastrectomy	Yes	Yes	No	＜30g/L	No	Yes	No	No	No	No	≥270 min	＜100 ml	T3~T4	N0	0	＜2	＜5 cm	≥5 ng/ml	＜37 U/mL	＜0.05 ng/ml	＜10 mg/l	＜10 mg/l	＜3	Anastomosis instruments	Roux-en-Y	≥90 %	No	No	No	Yes	Internal validation set
234	Female	≥65	＜25 kg/m2	＜3	Yes	Yes	Laparoscopic surgery	No	Distal gastrectomy	Yes	No	No	≥30g/L	No	Yes	No	Yes	Yes	No	＜270 min	≥100 ml	T3~T4	N0	0	＜2	＜5 cm	＜5 ng/ml	＜37 U/mL	＜0.05 ng/ml	＜10 mg/l	＜10 mg/l	＜3	Anastomosis instruments	Roux-en-Y	≥90 %	No	No	No	Yes	Internal validation set
235	Male	≥65	＜25 kg/m2	＜3	No	Yes	Laparoscopic surgery	No	Distal gastrectomy	Yes	No	No	＜30g/L	No	No	No	No	No	No	＜270 min	≥100 ml	T3~T4	N1~N3	0	＜2	＜5 cm	＜5 ng/ml	＜37 U/mL	≥0.05 ng/ml	≥10 mg/l	＜10 mg/l	＜3	Anastomosis instruments	Roux-en-Y	＜90 %	No	No	No	Yes	Internal validation set
236	Male	≥65	＜25 kg/m2	＜3	Yes	No	Open surgery	Yes	Distal gastrectomy	Yes	No	No	＜30g/L	No	No	No	No	No	No	≥270 min	≥100 ml	T1~T2	N1~N3	0	≥2	≥5 cm	＜5 ng/ml	＜37 U/mL	＜0.05 ng/ml	≥10 mg/l	＜10 mg/l	＜3	Anastomosis instruments	Roux-en-Y	≥90 %	No	No	No	Yes	Internal validation set
237	Female	＜65	≥25 kg/m2	＜3	No	Yes	Open surgery	Yes	Total gastrectomy	Yes	No	Yes	＜30g/L	No	Yes	No	No	No	Yes	＜270 min	≥100 ml	T3~T4	N0	1	＜2	≥5 cm	＜5 ng/ml	＜37 U/mL	＜0.05 ng/ml	＜10 mg/l	＜10 mg/l	＜3	Anastomosis instruments	Billroth Ⅰ	＜90 %	Yes	No	No	Yes	Internal validation set
238	Female	≥65	＜25 kg/m2	＜3	Yes	No	Open surgery	Yes	Distal gastrectomy	No	No	Yes	＜30g/L	Yes	Yes	No	No	No	No	＜270 min	≥100 ml	T1~T2	N1~N3	1	＜2	≥5 cm	＜5 ng/ml	＜37 U/mL	≥0.05 ng/ml	＜10 mg/l	＜10 mg/l	＜3	Manual anastomosis	Roux-en-Y	≥90 %	No	No	No	Yes	Internal validation set
239	Female	≥65	≥25 kg/m2	＜3	Yes	No	Laparoscopic surgery	No	Proximal gastrectomy	Yes	No	No	＜30g/L	No	Yes	No	No	No	No	≥270 min	≥100 ml	T1~T2	N0	0	＜2	＜5 cm	＜5 ng/ml	≥37 U/mL	＜0.05 ng/ml	≥10 mg/l	＜10 mg/l	＜3	Anastomosis instruments	Roux-en-Y	≥90 %	No	No	No	Yes	Internal validation set
240	Female	≥65	＜25 kg/m2	≥3	No	Yes	Laparoscopic surgery	Yes	Distal gastrectomy	No	No	No	≥30g/L	No	Yes	Yes	Yes	No	No	≥270 min	≥100 ml	T1~T2	N1~N3	0	＜2	＜5 cm	＜5 ng/ml	≥37 U/mL	＜0.05 ng/ml	＜10 mg/l	＜10 mg/l	＜3	Anastomosis instruments	Billroth Ⅱ	＜90 %	Yes	No	No	Yes	Internal validation set
241	Female	＜65	＜25 kg/m2	＜3	Yes	No	Open surgery	Yes	Proximal gastrectomy	No	No	No	≥30g/L	Yes	Yes	No	No	No	No	≥270 min	≥100 ml	T3~T4	N0	0	＜2	＜5 cm	＜5 ng/ml	≥37 U/mL	＜0.05 ng/ml	＜10 mg/l	≥10 mg/l	＜3	Anastomosis instruments	Billroth Ⅱ	＜90 %	Yes	No	No	Yes	Internal validation set
242	Female	≥65	≥25 kg/m2	＜3	No	No	Open surgery	No	Proximal gastrectomy	Yes	No	No	＜30g/L	No	Yes	No	No	No	No	＜270 min	＜100 ml	T3~T4	N1~N3	0	＜2	＜5 cm	＜5 ng/ml	＜37 U/mL	＜0.05 ng/ml	＜10 mg/l	≥10 mg/l	＜3	Anastomosis instruments	Roux-en-Y	≥90 %	No	No	No	Yes	Internal validation set
243	Female	≥65	＜25 kg/m2	＜3	No	No	Open surgery	No	Total gastrectomy	No	No	No	≥30g/L	No	Yes	No	Yes	Yes	No	＜270 min	＜100 ml	T3~T4	N1~N3	0	＜2	＜5 cm	＜5 ng/ml	≥37 U/mL	≥0.05 ng/ml	＜10 mg/l	＜10 mg/l	≥3	Anastomosis instruments	Billroth Ⅰ	≥90 %	No	No	No	Yes	Internal validation set
244	Female	≥65	＜25 kg/m2	＜3	No	No	Open surgery	No	Total gastrectomy	No	Yes	No	≥30g/L	No	Yes	No	No	No	No	≥270 min	≥100 ml	T3~T4	N1~N3	0	≥2	＜5 cm	＜5 ng/ml	≥37 U/mL	＜0.05 ng/ml	＜10 mg/l	＜10 mg/l	＜3	Anastomosis instruments	Roux-en-Y	≥90 %	No	No	No	Yes	Internal validation set
245	Male	＜65	≥25 kg/m2	＜3	No	No	Open surgery	No	Proximal gastrectomy	Yes	No	No	＜30g/L	Yes	No	No	No	Yes	No	＜270 min	＜100 ml	T1~T2	N1~N3	0	＜2	＜5 cm	＜5 ng/ml	＜37 U/mL	≥0.05 ng/ml	＜10 mg/l	＜10 mg/l	≥3	Anastomosis instruments	Billroth Ⅱ	≥90 %	No	No	No	Yes	Internal validation set
246	Female	≥65	＜25 kg/m2	≥3	Yes	No	Open surgery	No	Total gastrectomy	Yes	No	No	≥30g/L	Yes	No	No	No	Yes	Yes	≥270 min	≥100 ml	T3~T4	N0	0	＜2	＜5 cm	＜5 ng/ml	＜37 U/mL	＜0.05 ng/ml	＜10 mg/l	＜10 mg/l	＜3	Anastomosis instruments	Billroth Ⅱ	≥90 %	No	No	No	Yes	Internal validation set
247	Male	≥65	＜25 kg/m2	≥3	Yes	No	Laparoscopic surgery	Yes	Proximal gastrectomy	Yes	Yes	No	＜30g/L	No	No	No	No	No	No	≥270 min	≥100 ml	T1~T2	N1~N3	0	≥2	＜5 cm	≥5 ng/ml	＜37 U/mL	＜0.05 ng/ml	＜10 mg/l	＜10 mg/l	＜3	Anastomosis instruments	Roux-en-Y	≥90 %	No	No	No	Yes	Internal validation set
248	Female	≥65	≥25 kg/m2	＜3	No	No	Laparoscopic surgery	No	Total gastrectomy	No	Yes	Yes	＜30g/L	No	Yes	No	No	No	No	≥270 min	≥100 ml	T1~T2	N0	0	＜2	＜5 cm	＜5 ng/ml	＜37 U/mL	＜0.05 ng/ml	≥10 mg/l	＜10 mg/l	＜3	Anastomosis instruments	Billroth Ⅰ	≥90 %	No	No	No	Yes	Internal validation set
249	Female	≥65	＜25 kg/m2	＜3	Yes	Yes	Open surgery	No	Proximal gastrectomy	Yes	No	No	＜30g/L	No	Yes	No	No	No	No	≥270 min	＜100 ml	T3~T4	N1~N3	0	＜2	＜5 cm	＜5 ng/ml	＜37 U/mL	＜0.05 ng/ml	≥10 mg/l	＜10 mg/l	＜3	Manual anastomosis	Roux-en-Y	≥90 %	No	No	No	Yes	Internal validation set
250	Female	≥65	＜25 kg/m2	＜3	No	Yes	Laparoscopic surgery	Yes	Total gastrectomy	No	Yes	No	＜30g/L	No	Yes	No	No	No	No	＜270 min	≥100 ml	T3~T4	N1~N3	1	＜2	＜5 cm	＜5 ng/ml	＜37 U/mL	＜0.05 ng/ml	＜10 mg/l	＜10 mg/l	＜3	Anastomosis instruments	Billroth Ⅰ	≥90 %	Yes	No	No	Yes	Internal validation set
251	Male	≥65	＜25 kg/m2	≥3	No	No	Laparoscopic surgery	No	Distal gastrectomy	Yes	No	Yes	＜30g/L	No	Yes	Yes	No	No	No	≥270 min	≥100 ml	T1~T2	N0	0	≥2	＜5 cm	＜5 ng/ml	≥37 U/mL	＜0.05 ng/ml	＜10 mg/l	＜10 mg/l	＜3	Anastomosis instruments	Billroth Ⅱ	≥90 %	No	No	No	Yes	Internal validation set
252	Female	＜65	＜25 kg/m2	＜3	No	No	Open surgery	No	Distal gastrectomy	Yes	No	Yes	＜30g/L	No	Yes	Yes	No	No	No	＜270 min	≥100 ml	T1~T2	N1~N3	0	＜2	＜5 cm	＜5 ng/ml	≥37 U/mL	＜0.05 ng/ml	＜10 mg/l	＜10 mg/l	＜3	Anastomosis instruments	Billroth Ⅱ	≥90 %	No	No	No	Yes	Internal validation set
253	Female	≥65	≥25 kg/m2	＜3	No	Yes	Laparoscopic surgery	No	Total gastrectomy	No	No	No	＜30g/L	No	Yes	Yes	No	No	No	≥270 min	＜100 ml	T1~T2	N0	0	＜2	≥5 cm	＜5 ng/ml	＜37 U/mL	＜0.05 ng/ml	＜10 mg/l	＜10 mg/l	＜3	Anastomosis instruments	Billroth Ⅰ	＜90 %	Yes	No	No	Yes	Internal validation set
254	Male	≥65	＜25 kg/m2	＜3	No	No	Open surgery	Yes	Total gastrectomy	Yes	No	No	＜30g/L	Yes	Yes	No	No	No	No	≥270 min	≥100 ml	T3~T4	N1~N3	0	＜2	＜5 cm	≥5 ng/ml	≥37 U/mL	＜0.05 ng/ml	＜10 mg/l	＜10 mg/l	＜3	Anastomosis instruments	Billroth Ⅱ	＜90 %	No	No	No	Yes	Internal validation set
255	Female	≥65	≥25 kg/m2	＜3	No	No	Laparoscopic surgery	Yes	Proximal gastrectomy	Yes	No	No	＜30g/L	No	No	Yes	No	Yes	No	≥270 min	＜100 ml	T3~T4	N1~N3	0	＜2	＜5 cm	≥5 ng/ml	≥37 U/mL	＜0.05 ng/ml	＜10 mg/l	＜10 mg/l	≥3	Anastomosis instruments	Billroth Ⅱ	≥90 %	No	No	No	Yes	Internal validation set
256	Male	≥65	＜25 kg/m2	＜3	No	No	Open surgery	Yes	Proximal gastrectomy	Yes	No	No	≥30g/L	No	No	No	No	No	No	≥270 min	≥100 ml	T3~T4	N1~N3	0	＜2	＜5 cm	≥5 ng/ml	＜37 U/mL	＜0.05 ng/ml	＜10 mg/l	≥10 mg/l	＜3	Anastomosis instruments	Roux-en-Y	≥90 %	No	No	No	Yes	Internal validation set
257	Male	≥65	＜25 kg/m2	＜3	No	Yes	Laparoscopic surgery	Yes	Distal gastrectomy	No	No	No	＜30g/L	Yes	Yes	No	No	Yes	No	≥270 min	≥100 ml	T3~T4	N1~N3	0	＜2	＜5 cm	＜5 ng/ml	＜37 U/mL	≥0.05 ng/ml	＜10 mg/l	＜10 mg/l	≥3	Manual anastomosis	Roux-en-Y	＜90 %	Yes	No	No	Yes	Internal validation set
258	Male	≥65	＜25 kg/m2	＜3	No	Yes	Open surgery	No	Total gastrectomy	Yes	No	No	＜30g/L	Yes	Yes	No	No	No	No	≥270 min	＜100 ml	T1~T2	N1~N3	0	＜2	≥5 cm	＜5 ng/ml	≥37 U/mL	≥0.05 ng/ml	＜10 mg/l	＜10 mg/l	≥3	Manual anastomosis	Roux-en-Y	≥90 %	No	No	No	Yes	Internal validation set
259	Female	＜65	＜25 kg/m2	＜3	No	No	Laparoscopic surgery	No	Proximal gastrectomy	No	No	No	≥30g/L	No	Yes	No	No	No	No	＜270 min	＜100 ml	T3~T4	N0	0	＜2	≥5 cm	＜5 ng/ml	＜37 U/mL	＜0.05 ng/ml	＜10 mg/l	＜10 mg/l	＜3	Anastomosis instruments	Billroth Ⅰ	≥90 %	Yes	No	No	Yes	Internal validation set
260	Female	≥65	＜25 kg/m2	≥3	No	No	Open surgery	No	Proximal gastrectomy	No	Yes	Yes	＜30g/L	No	Yes	No	No	No	No	≥270 min	＜100 ml	T1~T2	N1~N3	0	＜2	≥5 cm	＜5 ng/ml	＜37 U/mL	＜0.05 ng/ml	≥10 mg/l	≥10 mg/l	＜3	Anastomosis instruments	Billroth Ⅰ	≥90 %	No	No	No	Yes	Internal validation set
261	Female	≥65	＜25 kg/m2	≥3	No	No	Open surgery	No	Distal gastrectomy	Yes	Yes	No	＜30g/L	No	No	No	No	No	No	≥270 min	≥100 ml	T3~T4	N1~N3	0	＜2	＜5 cm	＜5 ng/ml	＜37 U/mL	＜0.05 ng/ml	≥10 mg/l	＜10 mg/l	＜3	Anastomosis instruments	Billroth Ⅰ	≥90 %	Yes	No	No	Yes	Internal validation set
262	Female	＜65	≥25 kg/m2	＜3	No	No	Laparoscopic surgery	No	Total gastrectomy	Yes	No	No	≥30g/L	No	No	No	No	No	Yes	＜270 min	≥100 ml	T3~T4	N1~N3	0	＜2	＜5 cm	＜5 ng/ml	＜37 U/mL	＜0.05 ng/ml	＜10 mg/l	＜10 mg/l	＜3	Anastomosis instruments	Roux-en-Y	≥90 %	Yes	No	No	Yes	Internal validation set
263	Male	＜65	＜25 kg/m2	＜3	No	No	Open surgery	No	Total gastrectomy	No	No	Yes	≥30g/L	No	No	No	No	No	No	≥270 min	≥100 ml	T1~T2	N0	0	＜2	＜5 cm	＜5 ng/ml	＜37 U/mL	＜0.05 ng/ml	≥10 mg/l	≥10 mg/l	＜3	Anastomosis instruments	Roux-en-Y	≥90 %	No	No	No	Yes	Internal validation set
264	Female	≥65	≥25 kg/m2	＜3	Yes	No	Open surgery	No	Distal gastrectomy	No	No	No	＜30g/L	No	Yes	No	No	No	No	＜270 min	＜100 ml	T1~T2	N1~N3	0	≥2	＜5 cm	＜5 ng/ml	＜37 U/mL	＜0.05 ng/ml	≥10 mg/l	＜10 mg/l	＜3	Anastomosis instruments	Roux-en-Y	≥90 %	No	No	No	Yes	Internal validation set
265	Male	≥65	＜25 kg/m2	＜3	Yes	No	Laparoscopic surgery	No	Distal gastrectomy	Yes	No	No	＜30g/L	No	No	No	No	Yes	No	＜270 min	≥100 ml	T3~T4	N0	0	＜2	＜5 cm	≥5 ng/ml	＜37 U/mL	＜0.05 ng/ml	＜10 mg/l	＜10 mg/l	＜3	Anastomosis instruments	Billroth Ⅰ	＜90 %	No	No	No	Yes	Internal validation set
266	Male	≥65	＜25 kg/m2	＜3	Yes	Yes	Laparoscopic surgery	Yes	Total gastrectomy	No	No	Yes	＜30g/L	No	No	Yes	No	Yes	No	≥270 min	≥100 ml	T1~T2	N0	0	≥2	＜5 cm	＜5 ng/ml	≥37 U/mL	＜0.05 ng/ml	＜10 mg/l	＜10 mg/l	＜3	Manual anastomosis	Roux-en-Y	＜90 %	No	No	No	Yes	Internal validation set
267	Male	≥65	＜25 kg/m2	＜3	No	Yes	Open surgery	Yes	Total gastrectomy	No	Yes	No	≥30g/L	No	No	Yes	No	No	No	＜270 min	＜100 ml	T3~T4	N1~N3	0	＜2	＜5 cm	≥5 ng/ml	＜37 U/mL	＜0.05 ng/ml	＜10 mg/l	＜10 mg/l	≥3	Manual anastomosis	Roux-en-Y	≥90 %	Yes	No	No	Yes	Internal validation set
268	Female	≥65	＜25 kg/m2	＜3	No	No	Laparoscopic surgery	Yes	Proximal gastrectomy	Yes	Yes	No	＜30g/L	No	No	No	No	No	No	≥270 min	＜100 ml	T1~T2	N1~N3	0	＜2	＜5 cm	＜5 ng/ml	＜37 U/mL	＜0.05 ng/ml	＜10 mg/l	＜10 mg/l	＜3	Anastomosis instruments	Roux-en-Y	≥90 %	No	No	No	Yes	Internal validation set
269	Female	≥65	≥25 kg/m2	≥3	Yes	No	Open surgery	No	Total gastrectomy	Yes	Yes	No	≥30g/L	Yes	Yes	No	No	No	No	≥270 min	≥100 ml	T1~T2	N1~N3	0	＜2	＜5 cm	＜5 ng/ml	≥37 U/mL	＜0.05 ng/ml	＜10 mg/l	＜10 mg/l	≥3	Anastomosis instruments	Roux-en-Y	≥90 %	Yes	No	No	Yes	Internal validation set
270	Female	＜65	＜25 kg/m2	＜3	Yes	No	Laparoscopic surgery	No	Total gastrectomy	Yes	No	No	＜30g/L	Yes	Yes	No	No	No	No	≥270 min	≥100 ml	T1~T2	N1~N3	0	＜2	＜5 cm	＜5 ng/ml	＜37 U/mL	＜0.05 ng/ml	＜10 mg/l	＜10 mg/l	≥3	Anastomosis instruments	Billroth Ⅱ	≥90 %	No	No	No	Yes	Internal validation set
271	Female	≥65	＜25 kg/m2	＜3	No	Yes	Open surgery	No	Total gastrectomy	Yes	Yes	No	≥30g/L	No	No	No	No	No	No	＜270 min	＜100 ml	T1~T2	N0	0	＜2	＜5 cm	≥5 ng/ml	≥37 U/mL	≥0.05 ng/ml	≥10 mg/l	＜10 mg/l	≥3	Anastomosis instruments	Billroth Ⅰ	≥90 %	Yes	No	No	Yes	Internal validation set
272	Male	＜65	≥25 kg/m2	＜3	No	No	Laparoscopic surgery	Yes	Total gastrectomy	No	No	No	＜30g/L	Yes	No	No	No	No	No	≥270 min	≥100 ml	T1~T2	N0	0	＜2	＜5 cm	＜5 ng/ml	＜37 U/mL	＜0.05 ng/ml	＜10 mg/l	≥10 mg/l	＜3	Anastomosis instruments	Billroth Ⅰ	≥90 %	No	No	No	Yes	Internal validation set
273	Male	≥65	＜25 kg/m2	＜3	No	No	Open surgery	No	Proximal gastrectomy	No	No	Yes	＜30g/L	No	No	No	Yes	No	No	＜270 min	≥100 ml	T3~T4	N1~N3	0	＜2	≥5 cm	＜5 ng/ml	≥37 U/mL	＜0.05 ng/ml	＜10 mg/l	≥10 mg/l	＜3	Anastomosis instruments	Roux-en-Y	≥90 %	No	No	No	Yes	Internal validation set
274	Female	≥65	≥25 kg/m2	≥3	No	Yes	Laparoscopic surgery	Yes	Distal gastrectomy	Yes	No	No	＜30g/L	No	Yes	No	No	No	No	＜270 min	＜100 ml	T1~T2	N0	0	＜2	＜5 cm	＜5 ng/ml	＜37 U/mL	≥0.05 ng/ml	＜10 mg/l	＜10 mg/l	＜3	Anastomosis instruments	Billroth Ⅰ	≥90 %	Yes	No	No	Yes	Internal validation set
275	Male	≥65	＜25 kg/m2	＜3	No	Yes	Laparoscopic surgery	No	Total gastrectomy	No	Yes	No	＜30g/L	No	Yes	No	No	No	No	≥270 min	≥100 ml	T1~T2	N1~N3	0	＜2	≥5 cm	＜5 ng/ml	≥37 U/mL	≥0.05 ng/ml	＜10 mg/l	≥10 mg/l	＜3	Anastomosis instruments	Roux-en-Y	＜90 %	Yes	No	No	Yes	Internal validation set
276	Female	≥65	≥25 kg/m2	＜3	No	No	Open surgery	No	Distal gastrectomy	Yes	No	No	＜30g/L	No	No	Yes	No	No	Yes	≥270 min	≥100 ml	T1~T2	N1~N3	0	＜2	＜5 cm	＜5 ng/ml	＜37 U/mL	＜0.05 ng/ml	＜10 mg/l	≥10 mg/l	＜3	Manual anastomosis	Roux-en-Y	≥90 %	Yes	No	No	Yes	Internal validation set
277	Female	≥65	≥25 kg/m2	≥3	Yes	No	Open surgery	No	Distal gastrectomy	Yes	No	No	＜30g/L	No	No	Yes	No	No	Yes	≥270 min	≥100 ml	T3~T4	N0	0	＜2	＜5 cm	＜5 ng/ml	＜37 U/mL	＜0.05 ng/ml	＜10 mg/l	＜10 mg/l	＜3	Manual anastomosis	Roux-en-Y	≥90 %	No	No	No	Yes	Internal validation set
278	Male	＜65	＜25 kg/m2	＜3	Yes	No	Open surgery	Yes	Total gastrectomy	Yes	No	Yes	＜30g/L	No	No	No	No	Yes	No	≥270 min	≥100 ml	T3~T4	N0	0	＜2	＜5 cm	＜5 ng/ml	＜37 U/mL	＜0.05 ng/ml	≥10 mg/l	＜10 mg/l	＜3	Manual anastomosis	Roux-en-Y	＜90 %	No	No	No	Yes	Internal validation set
279	Male	≥65	＜25 kg/m2	≥3	No	No	Laparoscopic surgery	Yes	Proximal gastrectomy	No	No	No	＜30g/L	No	Yes	Yes	No	Yes	No	≥270 min	＜100 ml	T3~T4	N1~N3	0	≥2	＜5 cm	＜5 ng/ml	＜37 U/mL	＜0.05 ng/ml	＜10 mg/l	＜10 mg/l	≥3	Anastomosis instruments	Roux-en-Y	≥90 %	No	No	No	Yes	Internal validation set
280	Female	≥65	＜25 kg/m2	≥3	No	No	Open surgery	No	Distal gastrectomy	No	No	No	≥30g/L	No	Yes	Yes	No	No	No	＜270 min	＜100 ml	T3~T4	N1~N3	0	＜2	＜5 cm	≥5 ng/ml	＜37 U/mL	＜0.05 ng/ml	＜10 mg/l	＜10 mg/l	≥3	Manual anastomosis	Billroth Ⅰ	≥90 %	No	No	No	Yes	Internal validation set
281	Male	≥65	＜25 kg/m2	＜3	Yes	No	Laparoscopic surgery	Yes	Total gastrectomy	Yes	No	No	≥30g/L	No	Yes	Yes	No	No	No	≥270 min	≥100 ml	T1~T2	N1~N3	0	≥2	＜5 cm	＜5 ng/ml	＜37 U/mL	＜0.05 ng/ml	＜10 mg/l	＜10 mg/l	≥3	Manual anastomosis	Billroth Ⅰ	＜90 %	No	No	No	Yes	Internal validation set
282	Female	≥65	＜25 kg/m2	≥3	No	No	Open surgery	No	Total gastrectomy	No	Yes	No	＜30g/L	Yes	No	No	No	No	No	＜270 min	≥100 ml	T1~T2	N0	0	＜2	＜5 cm	＜5 ng/ml	＜37 U/mL	＜0.05 ng/ml	＜10 mg/l	＜10 mg/l	＜3	Anastomosis instruments	Roux-en-Y	≥90 %	No	No	No	No	Internal validation set
283	Female	＜65	≥25 kg/m2	≥3	Yes	No	Laparoscopic surgery	Yes	Distal gastrectomy	Yes	No	No	＜30g/L	Yes	No	No	No	No	No	≥270 min	≥100 ml	T1~T2	N1~N3	0	＜2	＜5 cm	＜5 ng/ml	＜37 U/mL	＜0.05 ng/ml	＜10 mg/l	＜10 mg/l	＜3	Anastomosis instruments	Billroth Ⅰ	≥90 %	No	No	No	No	Internal validation set
284	Female	＜65	≥25 kg/m2	≥3	No	No	Open surgery	Yes	Total gastrectomy	Yes	Yes	No	≥30g/L	No	No	No	No	No	No	＜270 min	＜100 ml	T3~T4	N1~N3	0	＜2	＜5 cm	＜5 ng/ml	＜37 U/mL	＜0.05 ng/ml	＜10 mg/l	＜10 mg/l	＜3	Anastomosis instruments	Billroth Ⅱ	≥90 %	Yes	No	No	No	Internal validation set
285	Male	＜65	≥25 kg/m2	＜3	No	No	Open surgery	Yes	Distal gastrectomy	No	Yes	No	≥30g/L	No	No	Yes	No	No	No	≥270 min	＜100 ml	T3~T4	N0	0	＜2	＜5 cm	≥5 ng/ml	＜37 U/mL	＜0.05 ng/ml	＜10 mg/l	＜10 mg/l	＜3	Anastomosis instruments	Billroth Ⅱ	≥90 %	No	No	No	No	Internal validation set
286	Female	＜65	＜25 kg/m2	＜3	No	Yes	Open surgery	No	Distal gastrectomy	No	No	No	≥30g/L	No	No	No	No	No	No	≥270 min	＜100 ml	T1~T2	N0	0	＜2	＜5 cm	≥5 ng/ml	≥37 U/mL	＜0.05 ng/ml	＜10 mg/l	＜10 mg/l	＜3	Anastomosis instruments	Billroth Ⅱ	≥90 %	Yes	No	No	No	Internal validation set
287	Male	＜65	≥25 kg/m2	＜3	No	Yes	Laparoscopic surgery	Yes	Distal gastrectomy	No	No	No	≥30g/L	No	No	Yes	No	No	No	＜270 min	＜100 ml	T1~T2	N1~N3	0	＜2	＜5 cm	＜5 ng/ml	≥37 U/mL	≥0.05 ng/ml	≥10 mg/l	＜10 mg/l	＜3	Anastomosis instruments	Billroth Ⅰ	≥90 %	No	No	No	No	Internal validation set
288	Male	≥65	＜25 kg/m2	＜3	No	Yes	Open surgery	Yes	Proximal gastrectomy	No	No	No	≥30g/L	No	No	No	No	No	Yes	＜270 min	＜100 ml	T1~T2	N0	1	＜2	≥5 cm	≥5 ng/ml	＜37 U/mL	＜0.05 ng/ml	＜10 mg/l	＜10 mg/l	＜3	Anastomosis instruments	Billroth Ⅰ	≥90 %	No	No	No	No	Internal validation set
289	Male	≥65	＜25 kg/m2	＜3	No	No	Open surgery	No	Proximal gastrectomy	No	No	No	≥30g/L	Yes	No	No	No	No	No	＜270 min	＜100 ml	T3~T4	N0	0	＜2	＜5 cm	＜5 ng/ml	＜37 U/mL	≥0.05 ng/ml	≥10 mg/l	＜10 mg/l	＜3	Anastomosis instruments	Billroth Ⅱ	≥90 %	No	No	No	No	Internal validation set
290	Female	＜65	＜25 kg/m2	＜3	No	No	Laparoscopic surgery	No	Total gastrectomy	No	No	No	≥30g/L	No	No	No	No	No	No	＜270 min	≥100 ml	T1~T2	N0	0	＜2	＜5 cm	＜5 ng/ml	＜37 U/mL	＜0.05 ng/ml	＜10 mg/l	＜10 mg/l	＜3	Anastomosis instruments	Billroth Ⅱ	≥90 %	Yes	No	No	No	Internal validation set
291	Female	＜65	＜25 kg/m2	＜3	No	No	Open surgery	No	Total gastrectomy	No	Yes	Yes	＜30g/L	No	Yes	No	No	No	No	＜270 min	＜100 ml	T3~T4	N0	0	＜2	＜5 cm	＜5 ng/ml	＜37 U/mL	＜0.05 ng/ml	＜10 mg/l	≥10 mg/l	＜3	Anastomosis instruments	Roux-en-Y	≥90 %	No	No	No	No	Internal validation set
292	Female	＜65	≥25 kg/m2	＜3	No	No	Open surgery	Yes	Total gastrectomy	No	No	Yes	＜30g/L	No	No	No	Yes	Yes	No	＜270 min	≥100 ml	T1~T2	N0	0	≥2	＜5 cm	＜5 ng/ml	＜37 U/mL	＜0.05 ng/ml	＜10 mg/l	＜10 mg/l	＜3	Manual anastomosis	Billroth Ⅱ	≥90 %	No	No	No	No	Internal validation set
293	Male	＜65	＜25 kg/m2	＜3	Yes	No	Laparoscopic surgery	No	Distal gastrectomy	No	No	Yes	≥30g/L	No	Yes	No	No	No	No	＜270 min	＜100 ml	T1~T2	N1~N3	0	＜2	＜5 cm	＜5 ng/ml	＜37 U/mL	＜0.05 ng/ml	＜10 mg/l	≥10 mg/l	≥3	Manual anastomosis	Billroth Ⅱ	≥90 %	No	No	No	No	Internal validation set
294	Male	＜65	≥25 kg/m2	＜3	Yes	No	Laparoscopic surgery	No	Distal gastrectomy	No	No	No	＜30g/L	No	No	Yes	No	No	No	≥270 min	≥100 ml	T1~T2	N1~N3	0	≥2	≥5 cm	＜5 ng/ml	＜37 U/mL	≥0.05 ng/ml	≥10 mg/l	＜10 mg/l	＜3	Anastomosis instruments	Billroth Ⅰ	≥90 %	No	No	No	No	Internal validation set
295	Female	≥65	＜25 kg/m2	＜3	Yes	No	Open surgery	Yes	Total gastrectomy	No	No	No	＜30g/L	Yes	Yes	Yes	No	No	No	≥270 min	＜100 ml	T1~T2	N0	0	≥2	＜5 cm	＜5 ng/ml	≥37 U/mL	≥0.05 ng/ml	＜10 mg/l	＜10 mg/l	＜3	Anastomosis instruments	Billroth Ⅰ	≥90 %	No	No	No	No	Internal validation set
296	Male	≥65	＜25 kg/m2	＜3	No	No	Laparoscopic surgery	Yes	Proximal gastrectomy	No	No	Yes	≥30g/L	No	No	No	No	No	No	＜270 min	＜100 ml	T3~T4	N0	0	＜2	＜5 cm	≥5 ng/ml	＜37 U/mL	≥0.05 ng/ml	＜10 mg/l	＜10 mg/l	＜3	Anastomosis instruments	Roux-en-Y	≥90 %	No	No	No	No	Internal validation set
297	Male	＜65	＜25 kg/m2	≥3	Yes	No	Laparoscopic surgery	No	Proximal gastrectomy	No	Yes	No	≥30g/L	No	No	Yes	Yes	No	No	≥270 min	＜100 ml	T1~T2	N1~N3	0	＜2	≥5 cm	＜5 ng/ml	＜37 U/mL	≥0.05 ng/ml	＜10 mg/l	＜10 mg/l	＜3	Anastomosis instruments	Billroth Ⅰ	≥90 %	No	No	No	No	Internal validation set
298	Male	＜65	＜25 kg/m2	≥3	No	No	Laparoscopic surgery	No	Proximal gastrectomy	No	Yes	No	≥30g/L	No	Yes	No	No	No	No	＜270 min	＜100 ml	T1~T2	N1~N3	0	＜2	≥5 cm	＜5 ng/ml	≥37 U/mL	＜0.05 ng/ml	≥10 mg/l	＜10 mg/l	＜3	Anastomosis instruments	Billroth Ⅱ	＜90 %	No	No	No	No	Internal validation set
299	Female	≥65	＜25 kg/m2	≥3	No	Yes	Laparoscopic surgery	Yes	Distal gastrectomy	Yes	No	No	≥30g/L	No	No	Yes	No	No	No	＜270 min	＜100 ml	T1~T2	N0	0	＜2	＜5 cm	＜5 ng/ml	＜37 U/mL	≥0.05 ng/ml	＜10 mg/l	＜10 mg/l	＜3	Anastomosis instruments	Billroth Ⅰ	≥90 %	No	No	No	No	Internal validation set
300	Male	≥65	＜25 kg/m2	＜3	No	No	Open surgery	No	Total gastrectomy	Yes	No	Yes	≥30g/L	No	No	No	No	No	No	＜270 min	＜100 ml	T1~T2	N0	0	＜2	＜5 cm	≥5 ng/ml	＜37 U/mL	＜0.05 ng/ml	≥10 mg/l	＜10 mg/l	＜3	Anastomosis instruments	Roux-en-Y	≥90 %	No	No	No	No	Internal validation set
301	Female	＜65	≥25 kg/m2	＜3	No	Yes	Open surgery	No	Distal gastrectomy	No	No	No	≥30g/L	No	No	No	No	No	No	＜270 min	≥100 ml	T1~T2	N0	0	＜2	＜5 cm	＜5 ng/ml	≥37 U/mL	≥0.05 ng/ml	＜10 mg/l	＜10 mg/l	＜3	Anastomosis instruments	Billroth Ⅱ	≥90 %	No	No	No	No	Internal validation set
302	Male	＜65	＜25 kg/m2	＜3	No	Yes	Open surgery	No	Proximal gastrectomy	No	No	No	≥30g/L	No	No	No	No	No	No	＜270 min	＜100 ml	T1~T2	N0	0	＜2	＜5 cm	＜5 ng/ml	＜37 U/mL	＜0.05 ng/ml	≥10 mg/l	＜10 mg/l	＜3	Manual anastomosis	Billroth Ⅱ	≥90 %	Yes	No	No	No	Internal validation set
303	Female	＜65	＜25 kg/m2	＜3	Yes	No	Laparoscopic surgery	No	Proximal gastrectomy	No	No	No	≥30g/L	No	No	No	No	No	Yes	＜270 min	＜100 ml	T1~T2	N0	0	＜2	＜5 cm	＜5 ng/ml	＜37 U/mL	＜0.05 ng/ml	＜10 mg/l	＜10 mg/l	＜3	Anastomosis instruments	Billroth Ⅱ	≥90 %	Yes	No	No	No	Internal validation set
304	Male	＜65	＜25 kg/m2	＜3	No	No	Open surgery	Yes	Distal gastrectomy	No	No	No	≥30g/L	No	No	No	No	No	No	＜270 min	≥100 ml	T1~T2	N0	0	＜2	＜5 cm	＜5 ng/ml	＜37 U/mL	＜0.05 ng/ml	＜10 mg/l	＜10 mg/l	＜3	Manual anastomosis	Billroth Ⅰ	≥90 %	No	No	No	No	Internal validation set
305	Male	≥65	≥25 kg/m2	＜3	No	No	Open surgery	No	Proximal gastrectomy	No	No	No	≥30g/L	No	No	No	No	No	No	＜270 min	＜100 ml	T3~T4	N0	1	＜2	＜5 cm	＜5 ng/ml	＜37 U/mL	＜0.05 ng/ml	＜10 mg/l	＜10 mg/l	≥3	Anastomosis instruments	Billroth Ⅱ	≥90 %	Yes	No	No	No	Internal validation set
306	Male	＜65	＜25 kg/m2	＜3	No	No	Open surgery	No	Distal gastrectomy	No	No	No	≥30g/L	No	Yes	No	No	No	No	≥270 min	≥100 ml	T3~T4	N0	1	＜2	＜5 cm	＜5 ng/ml	＜37 U/mL	＜0.05 ng/ml	≥10 mg/l	≥10 mg/l	＜3	Manual anastomosis	Billroth Ⅱ	≥90 %	No	No	No	No	Internal validation set
307	Male	＜65	≥25 kg/m2	≥3	No	No	Open surgery	No	Proximal gastrectomy	No	No	No	≥30g/L	Yes	Yes	No	No	No	No	≥270 min	＜100 ml	T3~T4	N1~N3	0	＜2	＜5 cm	＜5 ng/ml	＜37 U/mL	＜0.05 ng/ml	＜10 mg/l	＜10 mg/l	＜3	Anastomosis instruments	Billroth Ⅱ	≥90 %	Yes	No	No	No	Internal validation set
308	Female	＜65	＜25 kg/m2	≥3	No	No	Open surgery	No	Proximal gastrectomy	No	No	Yes	≥30g/L	Yes	No	No	No	Yes	No	＜270 min	≥100 ml	T1~T2	N0	0	＜2	＜5 cm	＜5 ng/ml	＜37 U/mL	＜0.05 ng/ml	＜10 mg/l	＜10 mg/l	≥3	Anastomosis instruments	Billroth Ⅱ	≥90 %	No	No	No	No	Internal validation set
309	Male	＜65	＜25 kg/m2	＜3	No	No	Laparoscopic surgery	No	Total gastrectomy	No	Yes	Yes	≥30g/L	No	No	No	No	No	No	≥270 min	＜100 ml	T1~T2	N1~N3	0	＜2	＜5 cm	≥5 ng/ml	＜37 U/mL	＜0.05 ng/ml	＜10 mg/l	＜10 mg/l	≥3	Anastomosis instruments	Roux-en-Y	≥90 %	No	No	No	No	Internal validation set
310	Male	＜65	＜25 kg/m2	≥3	No	Yes	Laparoscopic surgery	Yes	Total gastrectomy	No	No	No	≥30g/L	Yes	No	No	Yes	No	No	≥270 min	＜100 ml	T1~T2	N0	0	＜2	＜5 cm	＜5 ng/ml	＜37 U/mL	＜0.05 ng/ml	＜10 mg/l	＜10 mg/l	＜3	Anastomosis instruments	Roux-en-Y	≥90 %	No	No	No	No	Internal validation set
311	Female	≥65	＜25 kg/m2	＜3	Yes	No	Open surgery	Yes	Total gastrectomy	Yes	No	Yes	≥30g/L	No	No	No	No	No	No	＜270 min	＜100 ml	T1~T2	N0	0	＜2	＜5 cm	＜5 ng/ml	≥37 U/mL	＜0.05 ng/ml	＜10 mg/l	＜10 mg/l	＜3	Anastomosis instruments	Billroth Ⅱ	＜90 %	No	No	No	No	Internal validation set
312	Female	＜65	＜25 kg/m2	＜3	Yes	No	Laparoscopic surgery	No	Distal gastrectomy	No	Yes	Yes	＜30g/L	Yes	No	Yes	No	No	No	＜270 min	＜100 ml	T3~T4	N0	0	≥2	＜5 cm	＜5 ng/ml	＜37 U/mL	＜0.05 ng/ml	≥10 mg/l	＜10 mg/l	＜3	Anastomosis instruments	Billroth Ⅱ	＜90 %	No	No	No	No	Internal validation set
313	Female	＜65	＜25 kg/m2	＜3	Yes	No	Laparoscopic surgery	Yes	Distal gastrectomy	No	No	No	≥30g/L	No	No	Yes	No	No	No	≥270 min	≥100 ml	T1~T2	N0	0	≥2	＜5 cm	＜5 ng/ml	＜37 U/mL	＜0.05 ng/ml	＜10 mg/l	≥10 mg/l	＜3	Anastomosis instruments	Billroth Ⅰ	≥90 %	No	No	No	No	Internal validation set
314	Male	≥65	＜25 kg/m2	≥3	No	No	Open surgery	No	Proximal gastrectomy	Yes	Yes	No	≥30g/L	No	Yes	No	No	No	No	≥270 min	＜100 ml	T1~T2	N0	0	＜2	＜5 cm	＜5 ng/ml	≥37 U/mL	≥0.05 ng/ml	＜10 mg/l	＜10 mg/l	＜3	Anastomosis instruments	Billroth Ⅰ	≥90 %	No	No	No	No	Internal validation set
315	Female	≥65	＜25 kg/m2	＜3	No	No	Laparoscopic surgery	Yes	Proximal gastrectomy	No	No	No	≥30g/L	No	No	No	No	No	No	＜270 min	≥100 ml	T1~T2	N0	0	＜2	＜5 cm	＜5 ng/ml	＜37 U/mL	≥0.05 ng/ml	≥10 mg/l	＜10 mg/l	＜3	Anastomosis instruments	Billroth Ⅰ	≥90 %	No	No	No	No	Internal validation set
316	Male	＜65	≥25 kg/m2	≥3	No	No	Laparoscopic surgery	No	Total gastrectomy	Yes	No	No	≥30g/L	No	No	No	No	No	No	＜270 min	＜100 ml	T1~T2	N0	0	＜2	＜5 cm	＜5 ng/ml	≥37 U/mL	＜0.05 ng/ml	≥10 mg/l	＜10 mg/l	＜3	Anastomosis instruments	Roux-en-Y	≥90 %	No	No	No	No	Internal validation set
317	Male	＜65	＜25 kg/m2	≥3	No	No	Open surgery	Yes	Proximal gastrectomy	No	No	No	≥30g/L	No	Yes	No	No	No	No	＜270 min	＜100 ml	T1~T2	N0	0	＜2	＜5 cm	＜5 ng/ml	＜37 U/mL	＜0.05 ng/ml	＜10 mg/l	＜10 mg/l	＜3	Anastomosis instruments	Roux-en-Y	≥90 %	No	No	No	No	Internal validation set
318	Male	＜65	＜25 kg/m2	＜3	No	No	Laparoscopic surgery	No	Proximal gastrectomy	No	No	No	≥30g/L	No	Yes	No	No	No	No	＜270 min	≥100 ml	T1~T2	N0	0	≥2	＜5 cm	≥5 ng/ml	＜37 U/mL	＜0.05 ng/ml	＜10 mg/l	＜10 mg/l	＜3	Anastomosis instruments	Roux-en-Y	≥90 %	No	No	No	No	Internal validation set
319	Male	＜65	＜25 kg/m2	＜3	No	No	Laparoscopic surgery	No	Total gastrectomy	No	No	No	≥30g/L	No	No	No	No	No	No	＜270 min	＜100 ml	T1~T2	N0	0	＜2	≥5 cm	≥5 ng/ml	＜37 U/mL	＜0.05 ng/ml	＜10 mg/l	＜10 mg/l	≥3	Anastomosis instruments	Billroth Ⅱ	≥90 %	Yes	No	No	No	Internal validation set
320	Male	＜65	＜25 kg/m2	＜3	No	Yes	Open surgery	Yes	Distal gastrectomy	No	No	No	≥30g/L	No	No	No	No	No	No	≥270 min	＜100 ml	T1~T2	N1~N3	0	＜2	＜5 cm	＜5 ng/ml	≥37 U/mL	＜0.05 ng/ml	＜10 mg/l	＜10 mg/l	≥3	Manual anastomosis	Billroth Ⅱ	≥90 %	No	No	No	No	Internal validation set
321	Female	＜65	＜25 kg/m2	＜3	No	Yes	Laparoscopic surgery	Yes	Total gastrectomy	No	No	No	≥30g/L	No	No	No	No	Yes	No	＜270 min	＜100 ml	T1~T2	N0	0	＜2	＜5 cm	＜5 ng/ml	＜37 U/mL	＜0.05 ng/ml	＜10 mg/l	＜10 mg/l	＜3	Anastomosis instruments	Roux-en-Y	≥90 %	No	No	No	No	Internal validation set
322	Male	＜65	≥25 kg/m2	＜3	No	No	Laparoscopic surgery	No	Distal gastrectomy	No	No	No	≥30g/L	No	No	No	No	Yes	No	＜270 min	＜100 ml	T1~T2	N0	0	＜2	≥5 cm	＜5 ng/ml	≥37 U/mL	＜0.05 ng/ml	＜10 mg/l	≥10 mg/l	≥3	Anastomosis instruments	Billroth Ⅰ	≥90 %	No	No	No	No	Internal validation set
323	Male	≥65	＜25 kg/m2	＜3	Yes	Yes	Open surgery	No	Distal gastrectomy	No	Yes	Yes	≥30g/L	No	No	No	No	No	Yes	≥270 min	＜100 ml	T1~T2	N0	0	＜2	＜5 cm	≥5 ng/ml	＜37 U/mL	＜0.05 ng/ml	＜10 mg/l	≥10 mg/l	＜3	Manual anastomosis	Billroth Ⅰ	≥90 %	No	No	No	No	Internal validation set
324	Female	＜65	≥25 kg/m2	＜3	Yes	No	Laparoscopic surgery	No	Proximal gastrectomy	No	No	Yes	＜30g/L	No	No	No	No	No	No	≥270 min	＜100 ml	T3~T4	N0	0	＜2	＜5 cm	＜5 ng/ml	≥37 U/mL	≥0.05 ng/ml	＜10 mg/l	＜10 mg/l	≥3	Manual anastomosis	Billroth Ⅰ	≥90 %	No	No	No	No	Internal validation set
325	Male	＜65	＜25 kg/m2	＜3	Yes	No	Laparoscopic surgery	Yes	Total gastrectomy	No	Yes	Yes	≥30g/L	Yes	Yes	No	No	No	No	≥270 min	＜100 ml	T3~T4	N0	0	＜2	＜5 cm	＜5 ng/ml	≥37 U/mL	≥0.05 ng/ml	＜10 mg/l	＜10 mg/l	≥3	Anastomosis instruments	Billroth Ⅱ	≥90 %	Yes	No	No	No	Internal validation set
326	Female	＜65	＜25 kg/m2	＜3	Yes	No	Laparoscopic surgery	No	Distal gastrectomy	No	No	No	≥30g/L	Yes	No	No	Yes	No	No	≥270 min	＜100 ml	T1~T2	N0	0	＜2	＜5 cm	≥5 ng/ml	＜37 U/mL	＜0.05 ng/ml	＜10 mg/l	＜10 mg/l	＜3	Manual anastomosis	Roux-en-Y	≥90 %	No	No	No	No	Internal validation set
327	Male	＜65	＜25 kg/m2	≥3	No	No	Open surgery	No	Proximal gastrectomy	No	No	No	＜30g/L	No	Yes	Yes	No	No	No	＜270 min	＜100 ml	T1~T2	N0	0	＜2	＜5 cm	≥5 ng/ml	＜37 U/mL	＜0.05 ng/ml	＜10 mg/l	＜10 mg/l	＜3	Anastomosis instruments	Roux-en-Y	≥90 %	No	No	No	No	Internal validation set
328	Female	＜65	＜25 kg/m2	≥3	No	Yes	Laparoscopic surgery	No	Total gastrectomy	No	No	No	≥30g/L	No	No	Yes	Yes	No	No	＜270 min	≥100 ml	T1~T2	N0	0	＜2	＜5 cm	＜5 ng/ml	＜37 U/mL	≥0.05 ng/ml	≥10 mg/l	＜10 mg/l	＜3	Anastomosis instruments	Billroth Ⅰ	＜90 %	Yes	No	No	No	Internal validation set
329	Male	＜65	＜25 kg/m2	≥3	No	Yes	Laparoscopic surgery	No	Total gastrectomy	No	No	No	≥30g/L	No	No	No	No	No	No	＜270 min	≥100 ml	T1~T2	N0	0	＜2	＜5 cm	＜5 ng/ml	≥37 U/mL	＜0.05 ng/ml	≥10 mg/l	＜10 mg/l	＜3	Manual anastomosis	Billroth Ⅱ	≥90 %	No	No	No	No	Internal validation set
330	Male	＜65	＜25 kg/m2	＜3	Yes	No	Open surgery	No	Distal gastrectomy	No	No	No	≥30g/L	No	No	No	No	No	No	＜270 min	＜100 ml	T1~T2	N0	0	＜2	≥5 cm	＜5 ng/ml	≥37 U/mL	≥0.05 ng/ml	≥10 mg/l	＜10 mg/l	＜3	Anastomosis instruments	Billroth Ⅰ	≥90 %	No	No	No	No	Internal validation set
331	Male	＜65	＜25 kg/m2	≥3	No	Yes	Laparoscopic surgery	No	Total gastrectomy	No	No	No	≥30g/L	No	No	No	No	No	No	＜270 min	≥100 ml	T1~T2	N0	0	＜2	≥5 cm	＜5 ng/ml	＜37 U/mL	＜0.05 ng/ml	＜10 mg/l	＜10 mg/l	＜3	Anastomosis instruments	Billroth Ⅱ	≥90 %	Yes	No	No	No	Internal validation set
332	Female	＜65	≥25 kg/m2	≥3	No	Yes	Laparoscopic surgery	No	Total gastrectomy	No	No	No	≥30g/L	Yes	Yes	No	No	Yes	No	＜270 min	＜100 ml	T1~T2	N0	1	≥2	＜5 cm	＜5 ng/ml	＜37 U/mL	＜0.05 ng/ml	＜10 mg/l	＜10 mg/l	＜3	Anastomosis instruments	Billroth Ⅰ	≥90 %	No	No	No	No	Internal validation set
333	Female	≥65	＜25 kg/m2	＜3	No	No	Open surgery	No	Total gastrectomy	Yes	No	Yes	≥30g/L	No	No	No	No	Yes	No	≥270 min	＜100 ml	T1~T2	N0	0	＜2	＜5 cm	＜5 ng/ml	＜37 U/mL	≥0.05 ng/ml	＜10 mg/l	＜10 mg/l	＜3	Anastomosis instruments	Billroth Ⅰ	≥90 %	No	No	No	No	Internal validation set
334	Male	＜65	＜25 kg/m2	≥3	No	No	Laparoscopic surgery	No	Total gastrectomy	Yes	No	Yes	≥30g/L	Yes	No	No	No	Yes	Yes	≥270 min	＜100 ml	T1~T2	N0	0	＜2	＜5 cm	＜5 ng/ml	＜37 U/mL	≥0.05 ng/ml	＜10 mg/l	≥10 mg/l	＜3	Anastomosis instruments	Billroth Ⅱ	≥90 %	No	No	No	No	Internal validation set
335	Male	＜65	≥25 kg/m2	＜3	No	Yes	Open surgery	Yes	Proximal gastrectomy	No	No	No	≥30g/L	No	No	No	No	No	No	≥270 min	≥100 ml	T1~T2	N1~N3	0	≥2	＜5 cm	≥5 ng/ml	＜37 U/mL	≥0.05 ng/ml	＜10 mg/l	≥10 mg/l	≥3	Anastomosis instruments	Roux-en-Y	≥90 %	No	No	No	No	Internal validation set
336	Male	＜65	＜25 kg/m2	＜3	No	No	Open surgery	Yes	Proximal gastrectomy	No	No	No	≥30g/L	No	Yes	No	No	No	No	＜270 min	＜100 ml	T1~T2	N0	0	＜2	＜5 cm	≥5 ng/ml	＜37 U/mL	＜0.05 ng/ml	＜10 mg/l	＜10 mg/l	≥3	Anastomosis instruments	Roux-en-Y	≥90 %	No	No	No	No	Internal validation set
337	Male	＜65	＜25 kg/m2	＜3	No	No	Open surgery	Yes	Proximal gastrectomy	No	Yes	No	≥30g/L	Yes	No	Yes	No	No	No	≥270 min	＜100 ml	T1~T2	N0	0	＜2	＜5 cm	＜5 ng/ml	≥37 U/mL	＜0.05 ng/ml	＜10 mg/l	＜10 mg/l	＜3	Anastomosis instruments	Roux-en-Y	≥90 %	Yes	No	No	No	Internal validation set
338	Female	＜65	＜25 kg/m2	＜3	No	No	Laparoscopic surgery	No	Proximal gastrectomy	No	Yes	Yes	≥30g/L	No	No	No	No	No	No	≥270 min	≥100 ml	T1~T2	N0	0	≥2	＜5 cm	＜5 ng/ml	＜37 U/mL	＜0.05 ng/ml	≥10 mg/l	＜10 mg/l	≥3	Manual anastomosis	Roux-en-Y	≥90 %	Yes	No	No	No	Internal validation set
339	Male	≥65	＜25 kg/m2	＜3	Yes	No	Laparoscopic surgery	Yes	Proximal gastrectomy	No	No	No	＜30g/L	Yes	Yes	No	No	No	No	＜270 min	＜100 ml	T1~T2	N0	0	≥2	＜5 cm	≥5 ng/ml	≥37 U/mL	＜0.05 ng/ml	＜10 mg/l	＜10 mg/l	≥3	Anastomosis instruments	Roux-en-Y	≥90 %	Yes	No	No	No	Internal validation set
340	Male	＜65	＜25 kg/m2	＜3	No	Yes	Open surgery	Yes	Distal gastrectomy	No	No	No	＜30g/L	No	No	No	No	No	No	＜270 min	＜100 ml	T1~T2	N0	0	≥2	≥5 cm	＜5 ng/ml	≥37 U/mL	≥0.05 ng/ml	＜10 mg/l	＜10 mg/l	＜3	Anastomosis instruments	Roux-en-Y	≥90 %	Yes	No	No	No	Internal validation set
341	Female	＜65	＜25 kg/m2	≥3	Yes	No	Open surgery	No	Total gastrectomy	No	No	No	≥30g/L	No	No	No	No	No	No	＜270 min	＜100 ml	T1~T2	N1~N3	0	＜2	＜5 cm	≥5 ng/ml	＜37 U/mL	≥0.05 ng/ml	≥10 mg/l	＜10 mg/l	＜3	Anastomosis instruments	Roux-en-Y	≥90 %	No	No	No	No	Internal validation set
342	Male	＜65	＜25 kg/m2	＜3	No	No	Laparoscopic surgery	No	Total gastrectomy	No	No	No	≥30g/L	No	No	No	No	No	No	＜270 min	＜100 ml	T3~T4	N0	0	＜2	≥5 cm	＜5 ng/ml	＜37 U/mL	＜0.05 ng/ml	≥10 mg/l	＜10 mg/l	＜3	Anastomosis instruments	Billroth Ⅱ	≥90 %	Yes	No	No	No	Internal validation set
343	Male	＜65	＜25 kg/m2	＜3	Yes	Yes	Laparoscopic surgery	Yes	Distal gastrectomy	No	No	No	≥30g/L	No	No	No	No	No	No	＜270 min	≥100 ml	T1~T2	N0	0	≥2	≥5 cm	＜5 ng/ml	＜37 U/mL	≥0.05 ng/ml	＜10 mg/l	＜10 mg/l	＜3	Anastomosis instruments	Billroth Ⅱ	≥90 %	No	No	No	No	Internal validation set
344	Male	＜65	＜25 kg/m2	＜3	No	Yes	Open surgery	Yes	Proximal gastrectomy	No	No	No	≥30g/L	No	No	No	No	No	No	＜270 min	＜100 ml	T1~T2	N0	0	＜2	＜5 cm	＜5 ng/ml	＜37 U/mL	＜0.05 ng/ml	＜10 mg/l	＜10 mg/l	＜3	Anastomosis instruments	Billroth Ⅱ	≥90 %	No	No	No	No	Internal validation set
345	Male	＜65	＜25 kg/m2	＜3	No	No	Laparoscopic surgery	Yes	Distal gastrectomy	No	No	No	≥30g/L	No	No	No	No	No	No	＜270 min	＜100 ml	T1~T2	N0	0	＜2	＜5 cm	＜5 ng/ml	＜37 U/mL	＜0.05 ng/ml	＜10 mg/l	≥10 mg/l	＜3	Manual anastomosis	Roux-en-Y	≥90 %	No	No	No	No	Internal validation set
346	Female	＜65	＜25 kg/m2	≥3	No	Yes	Laparoscopic surgery	Yes	Total gastrectomy	No	No	No	≥30g/L	No	No	Yes	Yes	No	No	≥270 min	＜100 ml	T1~T2	N0	0	＜2	＜5 cm	＜5 ng/ml	＜37 U/mL	＜0.05 ng/ml	＜10 mg/l	＜10 mg/l	＜3	Anastomosis instruments	Billroth Ⅰ	≥90 %	No	No	No	No	Internal validation set
347	Male	＜65	≥25 kg/m2	≥3	No	Yes	Open surgery	No	Distal gastrectomy	No	No	No	≥30g/L	Yes	Yes	No	No	No	No	＜270 min	＜100 ml	T1~T2	N0	0	＜2	＜5 cm	＜5 ng/ml	＜37 U/mL	＜0.05 ng/ml	＜10 mg/l	＜10 mg/l	＜3	Anastomosis instruments	Billroth Ⅱ	＜90 %	No	No	No	No	Internal validation set
348	Female	＜65	＜25 kg/m2	＜3	No	No	Open surgery	No	Distal gastrectomy	No	No	No	＜30g/L	Yes	Yes	No	No	No	No	≥270 min	＜100 ml	T1~T2	N0	0	＜2	＜5 cm	＜5 ng/ml	＜37 U/mL	＜0.05 ng/ml	＜10 mg/l	＜10 mg/l	＜3	Anastomosis instruments	Roux-en-Y	≥90 %	No	No	No	No	Internal validation set
349	Male	＜65	≥25 kg/m2	≥3	No	No	Open surgery	No	Total gastrectomy	No	Yes	Yes	≥30g/L	No	No	No	No	Yes	No	＜270 min	＜100 ml	T1~T2	N0	0	＜2	＜5 cm	＜5 ng/ml	＜37 U/mL	＜0.05 ng/ml	＜10 mg/l	＜10 mg/l	＜3	Anastomosis instruments	Roux-en-Y	≥90 %	No	No	No	No	Internal validation set
350	Male	＜65	≥25 kg/m2	≥3	No	No	Open surgery	No	Distal gastrectomy	No	No	No	＜30g/L	No	No	No	No	Yes	No	≥270 min	＜100 ml	T1~T2	N0	1	＜2	＜5 cm	＜5 ng/ml	≥37 U/mL	＜0.05 ng/ml	≥10 mg/l	≥10 mg/l	＜3	Anastomosis instruments	Billroth Ⅰ	≥90 %	No	No	No	No	Internal validation set
351	Male	＜65	＜25 kg/m2	＜3	No	No	Open surgery	No	Proximal gastrectomy	Yes	Yes	Yes	≥30g/L	No	No	No	No	No	Yes	≥270 min	≥100 ml	T1~T2	N0	0	＜2	＜5 cm	＜5 ng/ml	＜37 U/mL	＜0.05 ng/ml	≥10 mg/l	＜10 mg/l	≥3	Anastomosis instruments	Billroth Ⅱ	≥90 %	No	No	No	No	Internal validation set
352	Male	＜65	≥25 kg/m2	≥3	No	No	Open surgery	Yes	Proximal gastrectomy	No	No	No	≥30g/L	No	Yes	No	No	No	No	＜270 min	＜100 ml	T1~T2	N0	0	＜2	＜5 cm	≥5 ng/ml	＜37 U/mL	＜0.05 ng/ml	≥10 mg/l	≥10 mg/l	＜3	Anastomosis instruments	Roux-en-Y	≥90 %	No	No	No	No	Internal validation set
353	Female	≥65	＜25 kg/m2	≥3	No	No	Laparoscopic surgery	Yes	Total gastrectomy	Yes	No	No	≥30g/L	No	No	No	No	No	No	＜270 min	＜100 ml	T1~T2	N1~N3	0	＜2	＜5 cm	＜5 ng/ml	＜37 U/mL	≥0.05 ng/ml	＜10 mg/l	＜10 mg/l	＜3	Anastomosis instruments	Roux-en-Y	≥90 %	Yes	No	No	No	Internal validation set
354	Female	＜65	＜25 kg/m2	≥3	No	No	Open surgery	No	Total gastrectomy	No	No	No	≥30g/L	No	No	Yes	No	No	No	＜270 min	＜100 ml	T1~T2	N1~N3	0	＜2	＜5 cm	＜5 ng/ml	＜37 U/mL	＜0.05 ng/ml	＜10 mg/l	＜10 mg/l	≥3	Anastomosis instruments	Roux-en-Y	＜90 %	No	No	No	No	Internal validation set
355	Male	＜65	＜25 kg/m2	＜3	No	No	Laparoscopic surgery	No	Proximal gastrectomy	No	No	No	＜30g/L	Yes	No	Yes	No	No	Yes	≥270 min	＜100 ml	T1~T2	N0	0	≥2	＜5 cm	＜5 ng/ml	≥37 U/mL	＜0.05 ng/ml	＜10 mg/l	＜10 mg/l	＜3	Anastomosis instruments	Roux-en-Y	≥90 %	Yes	No	No	No	Internal validation set
356	Female	＜65	＜25 kg/m2	＜3	No	No	Open surgery	No	Proximal gastrectomy	No	No	No	＜30g/L	Yes	No	No	No	No	No	≥270 min	＜100 ml	T1~T2	N0	0	≥2	＜5 cm	＜5 ng/ml	＜37 U/mL	＜0.05 ng/ml	＜10 mg/l	＜10 mg/l	≥3	Anastomosis instruments	Billroth Ⅰ	≥90 %	No	No	No	No	Internal validation set
357	Male	≥65	＜25 kg/m2	＜3	No	No	Laparoscopic surgery	No	Proximal gastrectomy	No	Yes	No	≥30g/L	No	No	No	Yes	No	No	＜270 min	＜100 ml	T3~T4	N0	0	＜2	＜5 cm	＜5 ng/ml	＜37 U/mL	≥0.05 ng/ml	＜10 mg/l	＜10 mg/l	＜3	Anastomosis instruments	Billroth Ⅱ	≥90 %	No	No	No	No	Internal validation set
358	Female	＜65	＜25 kg/m2	＜3	Yes	No	Laparoscopic surgery	No	Total gastrectomy	No	Yes	No	≥30g/L	No	No	Yes	No	Yes	No	＜270 min	＜100 ml	T1~T2	N0	0	＜2	≥5 cm	＜5 ng/ml	＜37 U/mL	＜0.05 ng/ml	＜10 mg/l	＜10 mg/l	＜3	Anastomosis instruments	Roux-en-Y	≥90 %	No	No	No	No	Internal validation set
359	Female	＜65	＜25 kg/m2	＜3	No	No	Laparoscopic surgery	Yes	Proximal gastrectomy	No	No	No	≥30g/L	Yes	No	No	No	Yes	No	＜270 min	≥100 ml	T1~T2	N0	0	＜2	≥5 cm	＜5 ng/ml	≥37 U/mL	＜0.05 ng/ml	＜10 mg/l	＜10 mg/l	＜3	Manual anastomosis	Billroth Ⅰ	≥90 %	Yes	No	No	No	Internal validation set
360	Male	＜65	＜25 kg/m2	＜3	No	No	Open surgery	No	Total gastrectomy	No	No	No	≥30g/L	No	No	Yes	Yes	No	No	≥270 min	＜100 ml	T1~T2	N0	0	＜2	＜5 cm	≥5 ng/ml	＜37 U/mL	＜0.05 ng/ml	＜10 mg/l	＜10 mg/l	＜3	Manual anastomosis	Roux-en-Y	≥90 %	Yes	No	No	No	Internal validation set
361	Male	＜65	＜25 kg/m2	＜3	No	Yes	Laparoscopic surgery	No	Distal gastrectomy	No	No	No	≥30g/L	No	No	No	No	Yes	No	≥270 min	＜100 ml	T1~T2	N0	0	＜2	≥5 cm	＜5 ng/ml	＜37 U/mL	＜0.05 ng/ml	≥10 mg/l	＜10 mg/l	＜3	Anastomosis instruments	Roux-en-Y	≥90 %	No	No	No	No	Internal validation set
362	Female	＜65	≥25 kg/m2	≥3	No	No	Laparoscopic surgery	Yes	Total gastrectomy	No	No	No	≥30g/L	No	No	No	No	No	No	≥270 min	＜100 ml	T1~T2	N0	0	≥2	≥5 cm	＜5 ng/ml	＜37 U/mL	＜0.05 ng/ml	＜10 mg/l	＜10 mg/l	＜3	Anastomosis instruments	Billroth Ⅰ	≥90 %	No	No	No	No	Internal validation set
363	Male	＜65	≥25 kg/m2	＜3	Yes	No	Laparoscopic surgery	Yes	Proximal gastrectomy	No	No	Yes	≥30g/L	No	No	No	Yes	No	No	＜270 min	＜100 ml	T1~T2	N0	0	＜2	＜5 cm	≥5 ng/ml	＜37 U/mL	＜0.05 ng/ml	≥10 mg/l	＜10 mg/l	＜3	Anastomosis instruments	Billroth Ⅱ	≥90 %	No	No	No	No	Internal validation set
364	Male	＜65	≥25 kg/m2	≥3	No	Yes	Laparoscopic surgery	No	Total gastrectomy	No	No	No	≥30g/L	No	No	No	No	No	No	＜270 min	＜100 ml	T1~T2	N0	0	≥2	＜5 cm	＜5 ng/ml	＜37 U/mL	＜0.05 ng/ml	＜10 mg/l	＜10 mg/l	＜3	Anastomosis instruments	Billroth Ⅱ	≥90 %	No	No	No	No	Internal validation set
365	Female	＜65	＜25 kg/m2	＜3	No	No	Open surgery	No	Total gastrectomy	No	No	No	＜30g/L	No	No	No	No	No	No	＜270 min	＜100 ml	T1~T2	N1~N3	0	＜2	＜5 cm	≥5 ng/ml	≥37 U/mL	＜0.05 ng/ml	＜10 mg/l	＜10 mg/l	＜3	Anastomosis instruments	Billroth Ⅰ	≥90 %	No	No	No	No	Internal validation set
366	Female	≥65	＜25 kg/m2	≥3	No	No	Open surgery	Yes	Proximal gastrectomy	No	No	Yes	≥30g/L	No	No	Yes	No	No	No	＜270 min	＜100 ml	T1~T2	N1~N3	0	≥2	＜5 cm	≥5 ng/ml	＜37 U/mL	≥0.05 ng/ml	＜10 mg/l	＜10 mg/l	＜3	Anastomosis instruments	Billroth Ⅱ	≥90 %	No	No	No	No	Internal validation set
367	Female	＜65	≥25 kg/m2	≥3	No	No	Laparoscopic surgery	Yes	Distal gastrectomy	No	No	Yes	≥30g/L	No	Yes	No	No	No	No	＜270 min	＜100 ml	T1~T2	N0	0	＜2	＜5 cm	＜5 ng/ml	＜37 U/mL	≥0.05 ng/ml	＜10 mg/l	≥10 mg/l	≥3	Anastomosis instruments	Roux-en-Y	≥90 %	No	No	No	No	Internal validation set
368	Male	＜65	＜25 kg/m2	≥3	No	No	Open surgery	Yes	Distal gastrectomy	No	No	No	≥30g/L	Yes	Yes	Yes	No	No	No	＜270 min	≥100 ml	T1~T2	N0	0	≥2	＜5 cm	＜5 ng/ml	≥37 U/mL	＜0.05 ng/ml	＜10 mg/l	＜10 mg/l	＜3	Anastomosis instruments	Billroth Ⅰ	≥90 %	No	No	No	No	Internal validation set
369	Female	＜65	＜25 kg/m2	＜3	No	No	Open surgery	Yes	Proximal gastrectomy	No	No	Yes	＜30g/L	No	No	No	No	Yes	No	≥270 min	≥100 ml	T1~T2	N0	0	＜2	＜5 cm	＜5 ng/ml	≥37 U/mL	＜0.05 ng/ml	＜10 mg/l	≥10 mg/l	＜3	Anastomosis instruments	Billroth Ⅰ	≥90 %	No	No	No	No	Internal validation set
370	Male	＜65	＜25 kg/m2	≥3	No	No	Open surgery	No	Total gastrectomy	No	No	Yes	＜30g/L	Yes	Yes	Yes	No	No	No	＜270 min	＜100 ml	T1~T2	N0	0	＜2	＜5 cm	＜5 ng/ml	≥37 U/mL	＜0.05 ng/ml	＜10 mg/l	＜10 mg/l	＜3	Anastomosis instruments	Billroth Ⅱ	≥90 %	Yes	No	No	No	Internal validation set
371	Male	≥65	＜25 kg/m2	＜3	No	Yes	Open surgery	No	Total gastrectomy	No	No	No	＜30g/L	No	No	Yes	No	Yes	No	≥270 min	＜100 ml	T1~T2	N0	1	＜2	＜5 cm	＜5 ng/ml	＜37 U/mL	＜0.05 ng/ml	≥10 mg/l	≥10 mg/l	＜3	Manual anastomosis	Billroth Ⅰ	＜90 %	No	No	No	No	Internal validation set
372	Male	＜65	＜25 kg/m2	＜3	No	No	Open surgery	No	Total gastrectomy	Yes	No	No	≥30g/L	No	No	No	No	Yes	No	＜270 min	＜100 ml	T1~T2	N0	0	≥2	＜5 cm	＜5 ng/ml	＜37 U/mL	＜0.05 ng/ml	≥10 mg/l	≥10 mg/l	＜3	Anastomosis instruments	Billroth Ⅰ	≥90 %	Yes	No	No	No	Internal validation set
373	Male	＜65	＜25 kg/m2	＜3	No	Yes	Open surgery	Yes	Distal gastrectomy	No	Yes	No	≥30g/L	No	No	No	No	No	No	＜270 min	＜100 ml	T1~T2	N1~N3	0	＜2	≥5 cm	＜5 ng/ml	＜37 U/mL	＜0.05 ng/ml	＜10 mg/l	＜10 mg/l	＜3	Manual anastomosis	Roux-en-Y	＜90 %	No	No	No	No	Internal validation set
374	Male	＜65	＜25 kg/m2	＜3	No	Yes	Laparoscopic surgery	No	Proximal gastrectomy	Yes	No	No	＜30g/L	No	No	No	No	No	No	＜270 min	＜100 ml	T1~T2	N0	0	≥2	≥5 cm	＜5 ng/ml	＜37 U/mL	＜0.05 ng/ml	＜10 mg/l	＜10 mg/l	＜3	Manual anastomosis	Billroth Ⅱ	≥90 %	No	No	No	No	Internal validation set
375	Female	＜65	＜25 kg/m2	＜3	No	No	Open surgery	No	Distal gastrectomy	No	Yes	No	≥30g/L	No	No	No	No	No	No	＜270 min	＜100 ml	T3~T4	N1~N3	0	＜2	＜5 cm	≥5 ng/ml	＜37 U/mL	＜0.05 ng/ml	≥10 mg/l	＜10 mg/l	＜3	Anastomosis instruments	Billroth Ⅱ	≥90 %	No	No	No	No	Internal validation set
376	Female	＜65	＜25 kg/m2	＜3	Yes	No	Laparoscopic surgery	No	Total gastrectomy	No	Yes	No	≥30g/L	No	No	No	No	No	No	＜270 min	＜100 ml	T1~T2	N0	0	＜2	≥5 cm	＜5 ng/ml	＜37 U/mL	≥0.05 ng/ml	＜10 mg/l	＜10 mg/l	＜3	Anastomosis instruments	Roux-en-Y	≥90 %	No	No	No	No	Internal validation set
377	Male	＜65	＜25 kg/m2	＜3	No	No	Laparoscopic surgery	No	Distal gastrectomy	No	No	No	≥30g/L	No	No	No	No	No	No	＜270 min	＜100 ml	T1~T2	N0	0	＜2	＜5 cm	＜5 ng/ml	＜37 U/mL	≥0.05 ng/ml	≥10 mg/l	＜10 mg/l	＜3	Anastomosis instruments	Roux-en-Y	≥90 %	No	No	No	No	Internal validation set
378	Male	＜65	＜25 kg/m2	＜3	No	No	Open surgery	Yes	Proximal gastrectomy	No	No	No	≥30g/L	No	Yes	No	No	No	No	＜270 min	＜100 ml	T1~T2	N0	0	＜2	＜5 cm	＜5 ng/ml	≥37 U/mL	≥0.05 ng/ml	＜10 mg/l	＜10 mg/l	≥3	Anastomosis instruments	Billroth Ⅱ	≥90 %	No	No	No	No	Internal validation set
379	Male	＜65	＜25 kg/m2	≥3	No	Yes	Open surgery	No	Distal gastrectomy	No	No	No	≥30g/L	No	Yes	Yes	No	No	No	≥270 min	＜100 ml	T1~T2	N0	0	＜2	＜5 cm	≥5 ng/ml	＜37 U/mL	＜0.05 ng/ml	＜10 mg/l	＜10 mg/l	＜3	Anastomosis instruments	Roux-en-Y	≥90 %	No	No	No	No	Internal validation set
380	Male	＜65	≥25 kg/m2	≥3	No	No	Open surgery	No	Distal gastrectomy	No	No	No	≥30g/L	No	No	Yes	Yes	No	No	＜270 min	≥100 ml	T3~T4	N0	0	＜2	＜5 cm	＜5 ng/ml	≥37 U/mL	≥0.05 ng/ml	＜10 mg/l	＜10 mg/l	≥3	Anastomosis instruments	Roux-en-Y	≥90 %	No	No	No	No	Internal validation set
381	Male	＜65	≥25 kg/m2	≥3	No	Yes	Open surgery	No	Distal gastrectomy	No	No	Yes	≥30g/L	No	No	No	No	No	No	＜270 min	≥100 ml	T3~T4	N0	0	＜2	＜5 cm	≥5 ng/ml	≥37 U/mL	＜0.05 ng/ml	＜10 mg/l	＜10 mg/l	＜3	Anastomosis instruments	Billroth Ⅰ	≥90 %	No	No	No	No	Internal validation set
382	Male	＜65	＜25 kg/m2	＜3	No	Yes	Laparoscopic surgery	No	Total gastrectomy	No	No	Yes	≥30g/L	No	No	Yes	No	Yes	No	＜270 min	＜100 ml	T1~T2	N0	0	＜2	＜5 cm	＜5 ng/ml	＜37 U/mL	＜0.05 ng/ml	＜10 mg/l	≥10 mg/l	＜3	Anastomosis instruments	Roux-en-Y	≥90 %	No	No	No	No	Internal validation set
383	Female	＜65	＜25 kg/m2	＜3	No	No	Laparoscopic surgery	No	Total gastrectomy	No	No	No	≥30g/L	No	No	No	No	Yes	No	＜270 min	＜100 ml	T1~T2	N1~N3	0	≥2	＜5 cm	＜5 ng/ml	＜37 U/mL	＜0.05 ng/ml	＜10 mg/l	≥10 mg/l	＜3	Anastomosis instruments	Billroth Ⅰ	≥90 %	Yes	No	No	No	Internal validation set
384	Female	＜65	≥25 kg/m2	≥3	No	Yes	Laparoscopic surgery	No	Total gastrectomy	No	No	No	≥30g/L	No	No	No	No	No	No	＜270 min	＜100 ml	T3~T4	N1~N3	0	≥2	＜5 cm	＜5 ng/ml	＜37 U/mL	＜0.05 ng/ml	＜10 mg/l	＜10 mg/l	＜3	Anastomosis instruments	Billroth Ⅱ	≥90 %	No	No	No	No	Internal validation set
385	Female	≥65	≥25 kg/m2	＜3	Yes	No	Laparoscopic surgery	No	Proximal gastrectomy	No	No	No	＜30g/L	No	No	No	No	No	No	≥270 min	＜100 ml	T1~T2	N0	0	＜2	＜5 cm	＜5 ng/ml	＜37 U/mL	＜0.05 ng/ml	＜10 mg/l	＜10 mg/l	＜3	Anastomosis instruments	Roux-en-Y	＜90 %	Yes	No	No	No	Internal validation set
386	Male	≥65	＜25 kg/m2	≥3	No	No	Open surgery	Yes	Total gastrectomy	No	No	No	＜30g/L	Yes	No	No	No	No	No	＜270 min	≥100 ml	T3~T4	N0	0	＜2	＜5 cm	≥5 ng/ml	＜37 U/mL	＜0.05 ng/ml	＜10 mg/l	≥10 mg/l	＜3	Manual anastomosis	Billroth Ⅱ	≥90 %	No	No	No	No	Internal validation set
387	Male	＜65	＜25 kg/m2	＜3	Yes	No	Open surgery	Yes	Distal gastrectomy	No	No	No	≥30g/L	No	No	No	No	No	No	＜270 min	≥100 ml	T1~T2	N1~N3	0	≥2	＜5 cm	＜5 ng/ml	＜37 U/mL	＜0.05 ng/ml	≥10 mg/l	＜10 mg/l	＜3	Manual anastomosis	Roux-en-Y	≥90 %	No	No	No	No	Internal validation set
388	Female	＜65	＜25 kg/m2	＜3	Yes	No	Open surgery	No	Proximal gastrectomy	No	Yes	No	≥30g/L	No	Yes	No	No	No	No	≥270 min	＜100 ml	T1~T2	N0	0	＜2	＜5 cm	＜5 ng/ml	＜37 U/mL	＜0.05 ng/ml	＜10 mg/l	≥10 mg/l	＜3	Anastomosis instruments	Billroth Ⅰ	≥90 %	No	No	No	No	Internal validation set
389	Female	≥65	＜25 kg/m2	＜3	Yes	No	Open surgery	No	Proximal gastrectomy	No	Yes	No	＜30g/L	Yes	No	No	Yes	No	Yes	＜270 min	＜100 ml	T1~T2	N0	1	≥2	＜5 cm	＜5 ng/ml	＜37 U/mL	＜0.05 ng/ml	≥10 mg/l	＜10 mg/l	≥3	Anastomosis instruments	Roux-en-Y	≥90 %	No	No	No	No	Internal validation set
390	Male	＜65	＜25 kg/m2	＜3	No	No	Open surgery	No	Total gastrectomy	Yes	No	No	≥30g/L	No	Yes	No	Yes	Yes	No	≥270 min	＜100 ml	T1~T2	N0	0	＜2	＜5 cm	≥5 ng/ml	＜37 U/mL	＜0.05 ng/ml	≥10 mg/l	≥10 mg/l	≥3	Anastomosis instruments	Billroth Ⅱ	≥90 %	No	No	No	No	Internal validation set
391	Female	＜65	＜25 kg/m2	≥3	No	Yes	Open surgery	No	Total gastrectomy	No	No	No	＜30g/L	No	No	Yes	No	No	Yes	＜270 min	＜100 ml	T1~T2	N0	0	＜2	≥5 cm	＜5 ng/ml	＜37 U/mL	≥0.05 ng/ml	≥10 mg/l	≥10 mg/l	＜3	Anastomosis instruments	Billroth Ⅰ	≥90 %	No	No	No	No	Internal validation set
392	Female	＜65	＜25 kg/m2	＜3	No	Yes	Open surgery	Yes	Distal gastrectomy	No	No	Yes	≥30g/L	No	Yes	Yes	No	Yes	Yes	＜270 min	＜100 ml	T1~T2	N0	0	＜2	≥5 cm	≥5 ng/ml	≥37 U/mL	＜0.05 ng/ml	＜10 mg/l	＜10 mg/l	＜3	Anastomosis instruments	Billroth Ⅰ	≥90 %	No	No	No	No	Internal validation set
393	Female	＜65	＜25 kg/m2	＜3	No	No	Open surgery	Yes	Distal gastrectomy	No	No	No	≥30g/L	No	No	Yes	No	No	No	＜270 min	＜100 ml	T1~T2	N0	0	＜2	≥5 cm	≥5 ng/ml	＜37 U/mL	≥0.05 ng/ml	＜10 mg/l	＜10 mg/l	＜3	Anastomosis instruments	Billroth Ⅰ	≥90 %	No	No	No	No	Internal validation set
394	Female	＜65	≥25 kg/m2	＜3	No	No	Laparoscopic surgery	Yes	Distal gastrectomy	No	No	No	≥30g/L	No	No	No	No	No	No	＜270 min	＜100 ml	T1~T2	N0	0	＜2	＜5 cm	＜5 ng/ml	≥37 U/mL	≥0.05 ng/ml	＜10 mg/l	＜10 mg/l	＜3	Anastomosis instruments	Billroth Ⅱ	≥90 %	No	No	No	No	Internal validation set
395	Female	＜65	＜25 kg/m2	＜3	No	No	Laparoscopic surgery	Yes	Distal gastrectomy	No	No	No	≥30g/L	No	No	No	No	No	No	＜270 min	≥100 ml	T1~T2	N0	0	≥2	＜5 cm	＜5 ng/ml	≥37 U/mL	＜0.05 ng/ml	＜10 mg/l	＜10 mg/l	＜3	Anastomosis instruments	Billroth Ⅰ	≥90 %	No	No	No	No	Internal validation set
396	Male	＜65	≥25 kg/m2	≥3	Yes	Yes	Open surgery	No	Total gastrectomy	No	No	No	≥30g/L	No	No	No	No	No	No	＜270 min	＜100 ml	T3~T4	N0	0	＜2	＜5 cm	＜5 ng/ml	＜37 U/mL	＜0.05 ng/ml	＜10 mg/l	＜10 mg/l	＜3	Manual anastomosis	Roux-en-Y	≥90 %	No	No	No	No	Internal validation set
397	Female	＜65	＜25 kg/m2	≥3	Yes	Yes	Open surgery	No	Total gastrectomy	No	No	No	≥30g/L	No	No	No	No	No	No	＜270 min	＜100 ml	T1~T2	N1~N3	0	≥2	＜5 cm	＜5 ng/ml	＜37 U/mL	＜0.05 ng/ml	＜10 mg/l	＜10 mg/l	＜3	Anastomosis instruments	Billroth Ⅱ	≥90 %	No	No	No	No	Internal validation set
398	Male	＜65	＜25 kg/m2	＜3	Yes	No	Laparoscopic surgery	Yes	Proximal gastrectomy	No	No	No	≥30g/L	No	No	No	No	No	No	＜270 min	＜100 ml	T1~T2	N1~N3	0	≥2	＜5 cm	＜5 ng/ml	＜37 U/mL	＜0.05 ng/ml	＜10 mg/l	＜10 mg/l	＜3	Manual anastomosis	Billroth Ⅱ	≥90 %	No	No	No	No	Internal validation set
399	Male	＜65	＜25 kg/m2	＜3	No	No	Laparoscopic surgery	Yes	Distal gastrectomy	No	No	No	≥30g/L	Yes	No	No	No	No	No	＜270 min	＜100 ml	T3~T4	N0	0	≥2	＜5 cm	＜5 ng/ml	＜37 U/mL	＜0.05 ng/ml	＜10 mg/l	＜10 mg/l	≥3	Anastomosis instruments	Roux-en-Y	＜90 %	No	No	No	No	Internal validation set
400	Male	＜65	≥25 kg/m2	≥3	Yes	No	Laparoscopic surgery	Yes	Distal gastrectomy	No	No	No	＜30g/L	Yes	No	No	No	No	No	＜270 min	＜100 ml	T1~T2	N0	0	＜2	＜5 cm	＜5 ng/ml	＜37 U/mL	＜0.05 ng/ml	≥10 mg/l	＜10 mg/l	≥3	Anastomosis instruments	Billroth Ⅰ	≥90 %	Yes	No	No	No	Internal validation set
401	Male	＜65	＜25 kg/m2	＜3	No	No	Laparoscopic surgery	Yes	Distal gastrectomy	No	No	No	≥30g/L	No	No	No	No	No	No	＜270 min	＜100 ml	T1~T2	N0	0	＜2	＜5 cm	＜5 ng/ml	＜37 U/mL	＜0.05 ng/ml	＜10 mg/l	＜10 mg/l	＜3	Anastomosis instruments	Billroth Ⅰ	≥90 %	No	No	No	No	Internal validation set
402	Female	＜65	≥25 kg/m2	≥3	No	No	Laparoscopic surgery	Yes	Distal gastrectomy	No	Yes	Yes	≥30g/L	No	No	Yes	No	Yes	No	≥270 min	＜100 ml	T1~T2	N0	0	＜2	＜5 cm	＜5 ng/ml	≥37 U/mL	＜0.05 ng/ml	≥10 mg/l	＜10 mg/l	＜3	Anastomosis instruments	Billroth Ⅰ	≥90 %	Yes	No	No	No	Internal validation set
403	Female	＜65	≥25 kg/m2	＜3	No	No	Laparoscopic surgery	No	Distal gastrectomy	No	No	No	＜30g/L	Yes	Yes	No	No	No	No	≥270 min	＜100 ml	T1~T2	N0	0	≥2	＜5 cm	＜5 ng/ml	＜37 U/mL	＜0.05 ng/ml	＜10 mg/l	＜10 mg/l	＜3	Anastomosis instruments	Roux-en-Y	≥90 %	No	No	No	No	Internal validation set
404	Male	＜65	＜25 kg/m2	＜3	Yes	Yes	Open surgery	No	Distal gastrectomy	No	No	No	≥30g/L	No	Yes	No	Yes	No	No	＜270 min	＜100 ml	T1~T2	N0	0	≥2	＜5 cm	＜5 ng/ml	＜37 U/mL	＜0.05 ng/ml	＜10 mg/l	＜10 mg/l	＜3	Anastomosis instruments	Roux-en-Y	≥90 %	No	No	No	No	Internal validation set
405	Male	＜65	＜25 kg/m2	＜3	No	No	Laparoscopic surgery	No	Proximal gastrectomy	Yes	No	No	≥30g/L	No	No	Yes	Yes	No	No	＜270 min	＜100 ml	T1~T2	N0	0	＜2	＜5 cm	＜5 ng/ml	＜37 U/mL	≥0.05 ng/ml	≥10 mg/l	＜10 mg/l	＜3	Anastomosis instruments	Billroth Ⅰ	≥90 %	Yes	No	No	No	Internal validation set
406	Female	＜65	＜25 kg/m2	＜3	No	Yes	Open surgery	Yes	Distal gastrectomy	No	No	Yes	≥30g/L	No	No	No	No	No	No	＜270 min	＜100 ml	T1~T2	N0	0	≥2	＜5 cm	＜5 ng/ml	＜37 U/mL	≥0.05 ng/ml	＜10 mg/l	＜10 mg/l	＜3	Manual anastomosis	Roux-en-Y	≥90 %	No	No	No	No	Internal validation set
407	Female	＜65	＜25 kg/m2	＜3	No	No	Open surgery	No	Total gastrectomy	No	No	Yes	＜30g/L	No	No	Yes	No	No	No	＜270 min	＜100 ml	T1~T2	N0	0	＜2	＜5 cm	≥5 ng/ml	＜37 U/mL	＜0.05 ng/ml	＜10 mg/l	＜10 mg/l	＜3	Anastomosis instruments	Billroth Ⅰ	≥90 %	No	No	No	No	Internal validation set
408	Male	＜65	＜25 kg/m2	≥3	No	No	Open surgery	No	Proximal gastrectomy	No	No	No	≥30g/L	No	No	No	No	Yes	No	＜270 min	＜100 ml	T1~T2	N0	0	＜2	＜5 cm	＜5 ng/ml	＜37 U/mL	≥0.05 ng/ml	＜10 mg/l	＜10 mg/l	≥3	Manual anastomosis	Billroth Ⅰ	≥90 %	No	No	No	No	Internal validation set
409	Female	＜65	＜25 kg/m2	＜3	No	No	Open surgery	Yes	Proximal gastrectomy	No	No	No	≥30g/L	No	No	No	No	No	No	＜270 min	＜100 ml	T1~T2	N1~N3	0	＜2	≥5 cm	＜5 ng/ml	≥37 U/mL	＜0.05 ng/ml	＜10 mg/l	＜10 mg/l	＜3	Manual anastomosis	Billroth Ⅱ	≥90 %	Yes	No	No	No	Internal validation set
410	Female	＜65	＜25 kg/m2	＜3	No	No	Open surgery	No	Distal gastrectomy	Yes	No	No	≥30g/L	No	No	No	No	No	No	≥270 min	＜100 ml	T1~T2	N0	0	＜2	≥5 cm	≥5 ng/ml	≥37 U/mL	＜0.05 ng/ml	＜10 mg/l	≥10 mg/l	＜3	Anastomosis instruments	Roux-en-Y	≥90 %	No	No	No	No	Internal validation set
411	Female	＜65	＜25 kg/m2	＜3	Yes	No	Open surgery	No	Total gastrectomy	No	No	No	≥30g/L	No	No	No	No	No	No	≥270 min	≥100 ml	T3~T4	N1~N3	0	＜2	＜5 cm	≥5 ng/ml	＜37 U/mL	≥0.05 ng/ml	＜10 mg/l	＜10 mg/l	＜3	Anastomosis instruments	Billroth Ⅰ	≥90 %	Yes	No	No	No	Internal validation set
412	Male	＜65	＜25 kg/m2	≥3	No	No	Open surgery	Yes	Proximal gastrectomy	No	No	No	≥30g/L	Yes	No	No	No	No	No	＜270 min	＜100 ml	T3~T4	N1~N3	1	＜2	＜5 cm	＜5 ng/ml	＜37 U/mL	＜0.05 ng/ml	＜10 mg/l	＜10 mg/l	＜3	Anastomosis instruments	Billroth Ⅰ	≥90 %	Yes	No	No	No	Internal validation set
413	Male	＜65	＜25 kg/m2	＜3	Yes	No	Laparoscopic surgery	Yes	Proximal gastrectomy	No	No	No	≥30g/L	No	Yes	No	No	No	No	≥270 min	＜100 ml	T3~T4	N0	0	＜2	＜5 cm	＜5 ng/ml	＜37 U/mL	＜0.05 ng/ml	＜10 mg/l	＜10 mg/l	＜3	Anastomosis instruments	Roux-en-Y	≥90 %	No	No	No	No	Internal validation set
414	Male	＜65	≥25 kg/m2	＜3	No	No	Open surgery	No	Proximal gastrectomy	No	Yes	No	≥30g/L	Yes	Yes	No	No	No	No	＜270 min	＜100 ml	T3~T4	N1~N3	0	＜2	＜5 cm	≥5 ng/ml	＜37 U/mL	＜0.05 ng/ml	＜10 mg/l	＜10 mg/l	≥3	Anastomosis instruments	Billroth Ⅰ	＜90 %	No	No	No	No	Internal validation set
415	Male	＜65	≥25 kg/m2	＜3	No	No	Open surgery	No	Proximal gastrectomy	No	No	No	＜30g/L	No	Yes	No	No	No	No	＜270 min	＜100 ml	T1~T2	N1~N3	0	＜2	＜5 cm	＜5 ng/ml	＜37 U/mL	＜0.05 ng/ml	＜10 mg/l	＜10 mg/l	＜3	Anastomosis instruments	Billroth Ⅰ	≥90 %	No	No	No	No	Internal validation set
416	Male	＜65	≥25 kg/m2	≥3	Yes	Yes	Laparoscopic surgery	No	Total gastrectomy	No	Yes	Yes	≥30g/L	No	No	No	No	No	No	＜270 min	＜100 ml	T1~T2	N0	0	＜2	＜5 cm	＜5 ng/ml	＜37 U/mL	＜0.05 ng/ml	＜10 mg/l	＜10 mg/l	＜3	Anastomosis instruments	Billroth Ⅱ	≥90 %	No	No	No	No	Internal validation set
417	Male	＜65	＜25 kg/m2	＜3	Yes	No	Open surgery	Yes	Total gastrectomy	No	No	No	≥30g/L	Yes	Yes	Yes	No	No	No	＜270 min	＜100 ml	T1~T2	N0	0	≥2	＜5 cm	＜5 ng/ml	＜37 U/mL	＜0.05 ng/ml	＜10 mg/l	＜10 mg/l	≥3	Manual anastomosis	Roux-en-Y	≥90 %	No	No	No	No	Internal validation set
418	Male	＜65	＜25 kg/m2	＜3	No	Yes	Open surgery	Yes	Total gastrectomy	No	Yes	No	≥30g/L	No	No	No	No	Yes	No	＜270 min	≥100 ml	T1~T2	N0	0	＜2	＜5 cm	＜5 ng/ml	＜37 U/mL	＜0.05 ng/ml	＜10 mg/l	＜10 mg/l	＜3	Anastomosis instruments	Roux-en-Y	≥90 %	No	No	No	No	Internal validation set
419	Female	＜65	≥25 kg/m2	＜3	No	Yes	Laparoscopic surgery	No	Proximal gastrectomy	No	No	No	≥30g/L	No	No	Yes	No	No	No	＜270 min	＜100 ml	T1~T2	N0	0	＜2	＜5 cm	＜5 ng/ml	＜37 U/mL	≥0.05 ng/ml	＜10 mg/l	＜10 mg/l	＜3	Anastomosis instruments	Roux-en-Y	≥90 %	No	No	No	No	Internal validation set
420	Female	＜65	＜25 kg/m2	＜3	No	No	Open surgery	No	Total gastrectomy	No	Yes	Yes	≥30g/L	No	No	No	No	No	No	＜270 min	＜100 ml	T1~T2	N0	0	＜2	＜5 cm	＜5 ng/ml	＜37 U/mL	≥0.05 ng/ml	≥10 mg/l	＜10 mg/l	＜3	Anastomosis instruments	Roux-en-Y	≥90 %	No	No	No	No	Internal validation set
421	Male	＜65	＜25 kg/m2	≥3	Yes	No	Laparoscopic surgery	No	Distal gastrectomy	No	No	No	≥30g/L	No	No	No	No	Yes	No	＜270 min	＜100 ml	T1~T2	N0	0	＜2	＜5 cm	＜5 ng/ml	≥37 U/mL	≥0.05 ng/ml	≥10 mg/l	≥10 mg/l	＜3	Manual anastomosis	Roux-en-Y	≥90 %	No	No	No	No	Internal validation set
422	Male	≥65	＜25 kg/m2	＜3	No	No	Open surgery	Yes	Total gastrectomy	No	Yes	No	≥30g/L	No	No	No	No	No	No	＜270 min	≥100 ml	T1~T2	N0	0	＜2	≥5 cm	≥5 ng/ml	≥37 U/mL	＜0.05 ng/ml	＜10 mg/l	＜10 mg/l	＜3	Anastomosis instruments	Billroth Ⅰ	≥90 %	Yes	No	No	No	Internal validation set
423	Male	＜65	＜25 kg/m2	≥3	Yes	Yes	Laparoscopic surgery	No	Proximal gastrectomy	No	Yes	No	≥30g/L	No	No	No	No	No	No	＜270 min	＜100 ml	T1~T2	N0	0	≥2	≥5 cm	＜5 ng/ml	≥37 U/mL	＜0.05 ng/ml	≥10 mg/l	≥10 mg/l	＜3	Anastomosis instruments	Billroth Ⅱ	≥90 %	No	No	No	No	Internal validation set
424	Female	＜65	＜25 kg/m2	＜3	No	Yes	Open surgery	No	Proximal gastrectomy	Yes	No	No	＜30g/L	No	No	No	No	No	Yes	＜270 min	＜100 ml	T3~T4	N1~N3	0	≥2	＜5 cm	＜5 ng/ml	＜37 U/mL	＜0.05 ng/ml	＜10 mg/l	≥10 mg/l	＜3	Manual anastomosis	Billroth Ⅰ	≥90 %	No	No	No	No	Internal validation set
425	Female	＜65	＜25 kg/m2	＜3	No	No	Open surgery	Yes	Total gastrectomy	No	Yes	No	≥30g/L	No	No	No	No	No	No	≥270 min	＜100 ml	T3~T4	N1~N3	0	≥2	＜5 cm	＜5 ng/ml	＜37 U/mL	＜0.05 ng/ml	＜10 mg/l	＜10 mg/l	＜3	Manual anastomosis	Billroth Ⅰ	≥90 %	No	No	No	No	Internal validation set
426	Female	＜65	＜25 kg/m2	＜3	No	No	Laparoscopic surgery	Yes	Distal gastrectomy	No	No	No	＜30g/L	No	No	No	No	No	Yes	＜270 min	＜100 ml	T1~T2	N0	0	＜2	≥5 cm	＜5 ng/ml	＜37 U/mL	＜0.05 ng/ml	＜10 mg/l	＜10 mg/l	＜3	Anastomosis instruments	Roux-en-Y	≥90 %	Yes	No	No	No	Internal validation set
427	Male	＜65	＜25 kg/m2	＜3	No	No	Laparoscopic surgery	No	Distal gastrectomy	No	No	No	≥30g/L	No	No	No	No	No	No	＜270 min	≥100 ml	T3~T4	N0	0	＜2	＜5 cm	＜5 ng/ml	＜37 U/mL	＜0.05 ng/ml	＜10 mg/l	＜10 mg/l	＜3	Anastomosis instruments	Roux-en-Y	≥90 %	No	No	No	No	Internal validation set
428	Male	＜65	≥25 kg/m2	＜3	No	No	Open surgery	Yes	Distal gastrectomy	No	No	No	≥30g/L	No	No	No	No	No	Yes	＜270 min	≥100 ml	T1~T2	N0	0	＜2	≥5 cm	≥5 ng/ml	＜37 U/mL	＜0.05 ng/ml	＜10 mg/l	＜10 mg/l	＜3	Anastomosis instruments	Billroth Ⅰ	≥90 %	No	No	No	No	Internal validation set
429	Female	≥65	＜25 kg/m2	＜3	No	No	Open surgery	No	Proximal gastrectomy	No	No	No	≥30g/L	No	No	No	No	No	No	≥270 min	＜100 ml	T1~T2	N0	0	＜2	＜5 cm	＜5 ng/ml	＜37 U/mL	＜0.05 ng/ml	＜10 mg/l	＜10 mg/l	＜3	Anastomosis instruments	Roux-en-Y	＜90 %	Yes	No	No	No	Internal validation set
430	Male	＜65	＜25 kg/m2	＜3	No	Yes	Open surgery	Yes	Proximal gastrectomy	No	No	No	≥30g/L	No	Yes	No	No	No	No	＜270 min	＜100 ml	T1~T2	N0	0	＜2	＜5 cm	＜5 ng/ml	＜37 U/mL	≥0.05 ng/ml	＜10 mg/l	＜10 mg/l	＜3	Anastomosis instruments	Billroth Ⅰ	＜90 %	No	No	No	No	Internal validation set
431	Male	＜65	＜25 kg/m2	＜3	Yes	No	Open surgery	No	Proximal gastrectomy	No	No	No	≥30g/L	No	Yes	No	No	Yes	No	＜270 min	＜100 ml	T1~T2	N1~N3	0	＜2	＜5 cm	≥5 ng/ml	≥37 U/mL	＜0.05 ng/ml	＜10 mg/l	＜10 mg/l	≥3	Anastomosis instruments	Billroth Ⅱ	≥90 %	No	No	No	No	Internal validation set
432	Male	＜65	≥25 kg/m2	＜3	Yes	Yes	Laparoscopic surgery	No	Proximal gastrectomy	No	No	No	≥30g/L	Yes	Yes	Yes	No	No	No	＜270 min	＜100 ml	T1~T2	N1~N3	0	＜2	＜5 cm	＜5 ng/ml	≥37 U/mL	≥0.05 ng/ml	≥10 mg/l	＜10 mg/l	≥3	Anastomosis instruments	Billroth Ⅰ	≥90 %	No	No	No	No	Internal validation set
433	Male	＜65	＜25 kg/m2	＜3	Yes	Yes	Open surgery	Yes	Proximal gastrectomy	No	No	No	≥30g/L	No	Yes	No	No	Yes	No	＜270 min	＜100 ml	T1~T2	N0	0	＜2	＜5 cm	＜5 ng/ml	＜37 U/mL	＜0.05 ng/ml	≥10 mg/l	＜10 mg/l	≥3	Anastomosis instruments	Roux-en-Y	≥90 %	No	No	No	No	Internal validation set
434	Female	＜65	＜25 kg/m2	＜3	No	Yes	Open surgery	Yes	Proximal gastrectomy	No	No	No	≥30g/L	No	No	No	No	No	No	＜270 min	＜100 ml	T1~T2	N0	0	＜2	＜5 cm	＜5 ng/ml	＜37 U/mL	＜0.05 ng/ml	＜10 mg/l	＜10 mg/l	＜3	Manual anastomosis	Roux-en-Y	≥90 %	No	No	No	No	Internal validation set
435	Male	＜65	≥25 kg/m2	≥3	Yes	No	Open surgery	Yes	Distal gastrectomy	No	No	Yes	≥30g/L	No	Yes	Yes	No	No	No	≥270 min	＜100 ml	T1~T2	N0	0	＜2	＜5 cm	＜5 ng/ml	≥37 U/mL	＜0.05 ng/ml	≥10 mg/l	＜10 mg/l	＜3	Anastomosis instruments	Billroth Ⅱ	≥90 %	No	No	No	No	Internal validation set
436	Female	＜65	＜25 kg/m2	＜3	No	No	Laparoscopic surgery	No	Proximal gastrectomy	No	No	Yes	＜30g/L	No	Yes	No	Yes	No	No	＜270 min	＜100 ml	T1~T2	N0	0	≥2	＜5 cm	＜5 ng/ml	＜37 U/mL	≥0.05 ng/ml	＜10 mg/l	＜10 mg/l	＜3	Manual anastomosis	Billroth Ⅱ	≥90 %	No	No	No	No	Internal validation set
437	Male	＜65	＜25 kg/m2	＜3	No	No	Open surgery	Yes	Proximal gastrectomy	No	No	No	≥30g/L	No	No	No	No	Yes	No	＜270 min	＜100 ml	T1~T2	N0	0	＜2	＜5 cm	＜5 ng/ml	＜37 U/mL	≥0.05 ng/ml	＜10 mg/l	＜10 mg/l	＜3	Manual anastomosis	Billroth Ⅱ	≥90 %	Yes	No	No	No	Internal validation set
438	Male	＜65	＜25 kg/m2	＜3	No	No	Laparoscopic surgery	No	Distal gastrectomy	No	Yes	Yes	≥30g/L	No	No	No	Yes	No	No	≥270 min	≥100 ml	T1~T2	N0	0	＜2	＜5 cm	≥5 ng/ml	＜37 U/mL	＜0.05 ng/ml	＜10 mg/l	≥10 mg/l	＜3	Anastomosis instruments	Billroth Ⅱ	≥90 %	No	No	No	No	Internal validation set
439	Male	≥65	＜25 kg/m2	＜3	No	No	Open surgery	No	Distal gastrectomy	No	Yes	No	≥30g/L	No	No	No	No	No	No	＜270 min	＜100 ml	T1~T2	N1~N3	0	＜2	≥5 cm	＜5 ng/ml	＜37 U/mL	＜0.05 ng/ml	＜10 mg/l	＜10 mg/l	＜3	Anastomosis instruments	Roux-en-Y	≥90 %	No	No	No	No	Internal validation set
440	Female	＜65	≥25 kg/m2	＜3	No	No	Open surgery	No	Distal gastrectomy	Yes	Yes	No	≥30g/L	No	No	No	No	No	No	＜270 min	＜100 ml	T1~T2	N0	1	＜2	≥5 cm	＜5 ng/ml	＜37 U/mL	＜0.05 ng/ml	＜10 mg/l	≥10 mg/l	＜3	Anastomosis instruments	Billroth Ⅱ	≥90 %	No	No	No	No	Internal validation set
441	Female	＜65	＜25 kg/m2	＜3	No	No	Open surgery	No	Total gastrectomy	Yes	No	No	≥30g/L	No	No	No	No	No	No	＜270 min	＜100 ml	T1~T2	N0	0	＜2	＜5 cm	≥5 ng/ml	＜37 U/mL	＜0.05 ng/ml	＜10 mg/l	＜10 mg/l	≥3	Anastomosis instruments	Roux-en-Y	≥90 %	No	No	No	No	Internal validation set
442	Male	＜65	＜25 kg/m2	≥3	Yes	Yes	Laparoscopic surgery	No	Proximal gastrectomy	No	No	No	≥30g/L	Yes	No	No	No	No	No	＜270 min	＜100 ml	T3~T4	N0	0	＜2	＜5 cm	＜5 ng/ml	＜37 U/mL	＜0.05 ng/ml	＜10 mg/l	＜10 mg/l	≥3	Anastomosis instruments	Billroth Ⅱ	＜90 %	No	No	No	No	Internal validation set
443	Male	＜65	≥25 kg/m2	＜3	Yes	Yes	Open surgery	No	Proximal gastrectomy	No	No	No	≥30g/L	No	No	No	No	No	No	＜270 min	＜100 ml	T1~T2	N1~N3	0	＜2	＜5 cm	＜5 ng/ml	＜37 U/mL	＜0.05 ng/ml	＜10 mg/l	＜10 mg/l	＜3	Anastomosis instruments	Billroth Ⅱ	≥90 %	No	No	No	No	Internal validation set
444	Male	＜65	＜25 kg/m2	＜3	No	No	Open surgery	Yes	Total gastrectomy	No	No	No	≥30g/L	Yes	No	No	No	Yes	Yes	＜270 min	＜100 ml	T1~T2	N0	0	＜2	＜5 cm	≥5 ng/ml	＜37 U/mL	＜0.05 ng/ml	＜10 mg/l	＜10 mg/l	＜3	Anastomosis instruments	Roux-en-Y	≥90 %	No	No	No	No	Internal validation set
445	Male	＜65	＜25 kg/m2	＜3	Yes	No	Laparoscopic surgery	No	Distal gastrectomy	No	No	No	≥30g/L	No	No	Yes	Yes	Yes	No	≥270 min	＜100 ml	T3~T4	N0	0	＜2	＜5 cm	≥5 ng/ml	≥37 U/mL	＜0.05 ng/ml	＜10 mg/l	＜10 mg/l	＜3	Manual anastomosis	Billroth Ⅱ	＜90 %	No	No	No	No	Internal validation set
446	Male	＜65	＜25 kg/m2	＜3	No	Yes	Open surgery	No	Distal gastrectomy	No	No	No	≥30g/L	Yes	Yes	Yes	No	No	No	≥270 min	＜100 ml	T3~T4	N0	0	＜2	＜5 cm	＜5 ng/ml	＜37 U/mL	＜0.05 ng/ml	＜10 mg/l	＜10 mg/l	＜3	Manual anastomosis	Roux-en-Y	≥90 %	No	No	No	No	Internal validation set
447	Male	＜65	＜25 kg/m2	＜3	No	No	Laparoscopic surgery	Yes	Proximal gastrectomy	No	No	No	≥30g/L	Yes	No	No	No	No	No	＜270 min	＜100 ml	T1~T2	N0	0	＜2	＜5 cm	＜5 ng/ml	＜37 U/mL	＜0.05 ng/ml	＜10 mg/l	＜10 mg/l	≥3	Anastomosis instruments	Roux-en-Y	≥90 %	No	No	No	No	Internal validation set
448	Male	＜65	≥25 kg/m2	＜3	No	Yes	Open surgery	Yes	Distal gastrectomy	Yes	Yes	No	≥30g/L	No	No	Yes	No	No	No	＜270 min	≥100 ml	T1~T2	N0	0	≥2	＜5 cm	＜5 ng/ml	＜37 U/mL	＜0.05 ng/ml	＜10 mg/l	＜10 mg/l	＜3	Manual anastomosis	Billroth Ⅱ	≥90 %	No	No	No	No	Internal validation set
449	Male	＜65	＜25 kg/m2	＜3	No	No	Open surgery	Yes	Total gastrectomy	No	No	No	＜30g/L	No	Yes	No	No	No	No	≥270 min	＜100 ml	T3~T4	N0	0	＜2	＜5 cm	＜5 ng/ml	＜37 U/mL	≥0.05 ng/ml	≥10 mg/l	＜10 mg/l	＜3	Anastomosis instruments	Billroth Ⅰ	≥90 %	No	No	No	No	Internal validation set
450	Female	≥65	＜25 kg/m2	≥3	No	Yes	Open surgery	No	Distal gastrectomy	No	Yes	No	≥30g/L	No	Yes	No	No	No	No	＜270 min	＜100 ml	T1~T2	N0	0	≥2	≥5 cm	＜5 ng/ml	≥37 U/mL	≥0.05 ng/ml	≥10 mg/l	＜10 mg/l	＜3	Anastomosis instruments	Billroth Ⅰ	≥90 %	No	No	No	No	Internal validation set
451	Male	≥65	＜25 kg/m2	＜3	No	No	Laparoscopic surgery	Yes	Distal gastrectomy	No	No	Yes	≥30g/L	No	No	No	No	No	No	≥270 min	＜100 ml	T3~T4	N0	0	＜2	＜5 cm	＜5 ng/ml	≥37 U/mL	＜0.05 ng/ml	≥10 mg/l	＜10 mg/l	＜3	Anastomosis instruments	Billroth Ⅱ	≥90 %	No	No	No	No	Internal validation set
452	Female	＜65	＜25 kg/m2	＜3	No	Yes	Open surgery	Yes	Total gastrectomy	No	No	No	＜30g/L	No	No	No	No	No	No	＜270 min	＜100 ml	T1~T2	N0	0	≥2	≥5 cm	≥5 ng/ml	＜37 U/mL	＜0.05 ng/ml	＜10 mg/l	＜10 mg/l	＜3	Anastomosis instruments	Billroth Ⅰ	≥90 %	No	No	No	No	Internal validation set
453	Female	＜65	＜25 kg/m2	≥3	No	No	Laparoscopic surgery	No	Distal gastrectomy	No	No	No	≥30g/L	No	No	No	No	Yes	No	≥270 min	≥100 ml	T1~T2	N0	0	≥2	＜5 cm	＜5 ng/ml	＜37 U/mL	＜0.05 ng/ml	＜10 mg/l	＜10 mg/l	＜3	Anastomosis instruments	Billroth Ⅱ	≥90 %	No	No	No	No	Internal validation set
454	Female	＜65	≥25 kg/m2	＜3	No	No	Laparoscopic surgery	No	Proximal gastrectomy	No	Yes	No	≥30g/L	No	No	No	No	No	No	＜270 min	≥100 ml	T1~T2	N0	0	＜2	≥5 cm	＜5 ng/ml	＜37 U/mL	＜0.05 ng/ml	＜10 mg/l	＜10 mg/l	＜3	Anastomosis instruments	Billroth Ⅱ	≥90 %	No	No	No	No	Internal validation set
455	Male	＜65	≥25 kg/m2	≥3	No	No	Open surgery	No	Proximal gastrectomy	No	No	No	＜30g/L	No	Yes	No	No	Yes	No	＜270 min	≥100 ml	T1~T2	N1~N3	0	＜2	＜5 cm	≥5 ng/ml	＜37 U/mL	≥0.05 ng/ml	＜10 mg/l	≥10 mg/l	＜3	Anastomosis instruments	Billroth Ⅱ	≥90 %	Yes	No	No	No	Internal validation set
456	Male	＜65	＜25 kg/m2	≥3	No	No	Laparoscopic surgery	No	Distal gastrectomy	No	No	No	≥30g/L	Yes	No	No	No	No	No	＜270 min	＜100 ml	T1~T2	N0	0	＜2	＜5 cm	≥5 ng/ml	＜37 U/mL	＜0.05 ng/ml	＜10 mg/l	＜10 mg/l	＜3	Manual anastomosis	Billroth Ⅰ	≥90 %	No	No	No	No	Internal validation set
457	Male	＜65	＜25 kg/m2	≥3	No	No	Laparoscopic surgery	No	Distal gastrectomy	No	No	No	≥30g/L	No	No	No	No	No	No	＜270 min	＜100 ml	T1~T2	N1~N3	0	＜2	＜5 cm	＜5 ng/ml	＜37 U/mL	＜0.05 ng/ml	＜10 mg/l	＜10 mg/l	＜3	Anastomosis instruments	Billroth Ⅰ	≥90 %	No	No	No	No	Internal validation set
458	Male	≥65	＜25 kg/m2	＜3	No	Yes	Open surgery	No	Total gastrectomy	No	No	No	≥30g/L	No	Yes	No	Yes	No	Yes	＜270 min	＜100 ml	T3~T4	N1~N3	0	＜2	≥5 cm	＜5 ng/ml	＜37 U/mL	＜0.05 ng/ml	＜10 mg/l	＜10 mg/l	≥3	Anastomosis instruments	Billroth Ⅰ	≥90 %	No	No	No	No	Internal validation set
459	Female	≥65	＜25 kg/m2	≥3	No	Yes	Open surgery	Yes	Total gastrectomy	Yes	Yes	No	≥30g/L	Yes	Yes	No	No	No	Yes	＜270 min	＜100 ml	T1~T2	N1~N3	1	＜2	≥5 cm	＜5 ng/ml	≥37 U/mL	＜0.05 ng/ml	＜10 mg/l	＜10 mg/l	＜3	Anastomosis instruments	Billroth Ⅰ	≥90 %	No	No	No	No	Internal validation set
460	Female	＜65	＜25 kg/m2	＜3	Yes	Yes	Open surgery	No	Distal gastrectomy	No	No	No	≥30g/L	No	No	No	Yes	No	No	＜270 min	＜100 ml	T1~T2	N0	1	＜2	≥5 cm	≥5 ng/ml	＜37 U/mL	＜0.05 ng/ml	＜10 mg/l	＜10 mg/l	＜3	Manual anastomosis	Billroth Ⅱ	≥90 %	No	No	No	No	Internal validation set
461	Female	＜65	≥25 kg/m2	＜3	No	No	Open surgery	No	Distal gastrectomy	No	Yes	No	≥30g/L	No	No	Yes	No	No	No	＜270 min	＜100 ml	T3~T4	N1~N3	0	＜2	＜5 cm	＜5 ng/ml	≥37 U/mL	＜0.05 ng/ml	＜10 mg/l	＜10 mg/l	≥3	Manual anastomosis	Billroth Ⅰ	≥90 %	No	No	No	No	Internal validation set
462	Male	＜65	＜25 kg/m2	＜3	No	No	Open surgery	Yes	Proximal gastrectomy	No	No	No	＜30g/L	No	No	Yes	No	No	No	＜270 min	＜100 ml	T3~T4	N0	0	＜2	＜5 cm	≥5 ng/ml	＜37 U/mL	＜0.05 ng/ml	＜10 mg/l	＜10 mg/l	＜3	Anastomosis instruments	Billroth Ⅱ	＜90 %	No	No	No	No	Internal validation set
463	Male	≥65	＜25 kg/m2	＜3	Yes	Yes	Open surgery	Yes	Proximal gastrectomy	No	No	No	≥30g/L	No	No	No	No	No	No	＜270 min	＜100 ml	T1~T2	N0	0	＜2	≥5 cm	＜5 ng/ml	＜37 U/mL	＜0.05 ng/ml	≥10 mg/l	＜10 mg/l	＜3	Anastomosis instruments	Billroth Ⅱ	≥90 %	No	No	No	No	Internal validation set
464	Male	＜65	＜25 kg/m2	＜3	No	No	Open surgery	No	Distal gastrectomy	No	No	No	≥30g/L	No	No	No	No	Yes	No	＜270 min	＜100 ml	T1~T2	N0	0	≥2	≥5 cm	＜5 ng/ml	＜37 U/mL	＜0.05 ng/ml	≥10 mg/l	≥10 mg/l	＜3	Anastomosis instruments	Roux-en-Y	＜90 %	No	No	No	No	Internal validation set
465	Female	＜65	≥25 kg/m2	＜3	No	No	Open surgery	Yes	Total gastrectomy	Yes	Yes	No	≥30g/L	No	No	No	No	No	No	＜270 min	＜100 ml	T1~T2	N0	0	≥2	＜5 cm	＜5 ng/ml	≥37 U/mL	＜0.05 ng/ml	＜10 mg/l	≥10 mg/l	＜3	Anastomosis instruments	Roux-en-Y	≥90 %	No	No	No	No	Internal validation set
466	Female	＜65	＜25 kg/m2	≥3	No	No	Open surgery	Yes	Total gastrectomy	No	No	Yes	＜30g/L	No	No	No	No	No	No	≥270 min	≥100 ml	T1~T2	N0	0	≥2	＜5 cm	＜5 ng/ml	＜37 U/mL	≥0.05 ng/ml	＜10 mg/l	＜10 mg/l	＜3	Anastomosis instruments	Roux-en-Y	≥90 %	No	No	No	No	Internal validation set
467	Male	＜65	≥25 kg/m2	＜3	No	Yes	Laparoscopic surgery	Yes	Proximal gastrectomy	No	No	No	≥30g/L	No	No	No	No	No	No	＜270 min	＜100 ml	T1~T2	N0	0	＜2	＜5 cm	＜5 ng/ml	≥37 U/mL	＜0.05 ng/ml	≥10 mg/l	＜10 mg/l	＜3	Anastomosis instruments	Billroth Ⅰ	≥90 %	No	No	No	No	Internal validation set
468	Female	＜65	≥25 kg/m2	＜3	Yes	No	Open surgery	No	Distal gastrectomy	No	No	Yes	≥30g/L	No	No	No	No	No	No	＜270 min	≥100 ml	T1~T2	N0	0	＜2	＜5 cm	＜5 ng/ml	≥37 U/mL	＜0.05 ng/ml	＜10 mg/l	＜10 mg/l	＜3	Anastomosis instruments	Billroth Ⅱ	≥90 %	Yes	No	No	No	Internal validation set
469	Female	＜65	≥25 kg/m2	＜3	No	No	Open surgery	No	Proximal gastrectomy	No	No	Yes	≥30g/L	No	No	No	No	No	No	＜270 min	＜100 ml	T1~T2	N0	0	＜2	＜5 cm	＜5 ng/ml	≥37 U/mL	＜0.05 ng/ml	≥10 mg/l	＜10 mg/l	＜3	Anastomosis instruments	Billroth Ⅱ	≥90 %	Yes	No	No	No	Internal validation set
470	Male	＜65	＜25 kg/m2	＜3	No	No	Laparoscopic surgery	Yes	Total gastrectomy	No	No	No	≥30g/L	Yes	No	No	No	No	No	＜270 min	≥100 ml	T1~T2	N1~N3	0	＜2	＜5 cm	≥5 ng/ml	＜37 U/mL	＜0.05 ng/ml	＜10 mg/l	＜10 mg/l	＜3	Manual anastomosis	Roux-en-Y	≥90 %	No	No	No	No	Internal validation set
471	Male	＜65	＜25 kg/m2	≥3	No	No	Laparoscopic surgery	No	Total gastrectomy	No	No	No	≥30g/L	Yes	No	Yes	No	No	No	＜270 min	＜100 ml	T1~T2	N0	0	＜2	＜5 cm	≥5 ng/ml	＜37 U/mL	＜0.05 ng/ml	＜10 mg/l	＜10 mg/l	＜3	Anastomosis instruments	Billroth Ⅱ	≥90 %	No	No	No	No	Internal validation set
472	Male	＜65	＜25 kg/m2	＜3	No	No	Laparoscopic surgery	Yes	Distal gastrectomy	No	No	No	≥30g/L	No	Yes	Yes	No	No	No	≥270 min	＜100 ml	T1~T2	N1~N3	0	＜2	＜5 cm	＜5 ng/ml	＜37 U/mL	＜0.05 ng/ml	＜10 mg/l	≥10 mg/l	＜3	Manual anastomosis	Roux-en-Y	≥90 %	No	No	No	No	Internal validation set
473	Female	＜65	＜25 kg/m2	＜3	No	Yes	Open surgery	Yes	Proximal gastrectomy	No	No	No	＜30g/L	Yes	Yes	No	No	No	No	＜270 min	＜100 ml	T1~T2	N0	0	≥2	＜5 cm	＜5 ng/ml	＜37 U/mL	＜0.05 ng/ml	＜10 mg/l	＜10 mg/l	＜3	Manual anastomosis	Billroth Ⅰ	≥90 %	No	No	No	No	Internal validation set
474	Male	＜65	＜25 kg/m2	≥3	No	No	Laparoscopic surgery	No	Proximal gastrectomy	No	No	Yes	≥30g/L	No	Yes	No	No	No	No	＜270 min	＜100 ml	T1~T2	N0	0	＜2	＜5 cm	＜5 ng/ml	＜37 U/mL	＜0.05 ng/ml	＜10 mg/l	＜10 mg/l	≥3	Anastomosis instruments	Roux-en-Y	≥90 %	No	No	No	No	Internal validation set
475	Female	＜65	≥25 kg/m2	≥3	No	No	Open surgery	No	Proximal gastrectomy	No	No	No	≥30g/L	Yes	Yes	No	No	No	No	＜270 min	＜100 ml	T3~T4	N1~N3	0	＜2	＜5 cm	＜5 ng/ml	≥37 U/mL	＜0.05 ng/ml	＜10 mg/l	＜10 mg/l	＜3	Anastomosis instruments	Billroth Ⅱ	≥90 %	No	No	No	No	Internal validation set
476	Female	＜65	≥25 kg/m2	≥3	No	No	Laparoscopic surgery	No	Total gastrectomy	No	No	No	＜30g/L	No	No	No	No	No	No	＜270 min	＜100 ml	T3~T4	N1~N3	0	＜2	＜5 cm	＜5 ng/ml	＜37 U/mL	＜0.05 ng/ml	＜10 mg/l	＜10 mg/l	＜3	Manual anastomosis	Billroth Ⅰ	≥90 %	No	No	No	No	Internal validation set
477	Female	＜65	＜25 kg/m2	＜3	No	No	Open surgery	No	Distal gastrectomy	No	Yes	No	＜30g/L	No	No	Yes	No	No	Yes	＜270 min	＜100 ml	T1~T2	N0	0	＜2	≥5 cm	＜5 ng/ml	≥37 U/mL	≥0.05 ng/ml	＜10 mg/l	＜10 mg/l	＜3	Anastomosis instruments	Roux-en-Y	≥90 %	No	No	No	No	Internal validation set
478	Male	＜65	＜25 kg/m2	＜3	No	No	Open surgery	No	Distal gastrectomy	Yes	Yes	No	≥30g/L	No	No	Yes	No	Yes	No	＜270 min	≥100 ml	T3~T4	N0	0	＜2	≥5 cm	＜5 ng/ml	＜37 U/mL	≥0.05 ng/ml	＜10 mg/l	＜10 mg/l	＜3	Anastomosis instruments	Billroth Ⅱ	≥90 %	No	No	No	No	Internal validation set
479	Female	＜65	＜25 kg/m2	≥3	Yes	Yes	Open surgery	No	Proximal gastrectomy	No	No	No	＜30g/L	No	No	No	No	Yes	No	≥270 min	＜100 ml	T1~T2	N0	0	＜2	＜5 cm	＜5 ng/ml	＜37 U/mL	≥0.05 ng/ml	＜10 mg/l	＜10 mg/l	＜3	Anastomosis instruments	Billroth Ⅰ	≥90 %	No	No	No	No	Internal validation set
480	Male	＜65	＜25 kg/m2	＜3	Yes	No	Open surgery	No	Distal gastrectomy	No	Yes	No	≥30g/L	No	No	No	No	No	No	＜270 min	＜100 ml	T1~T2	N0	0	＜2	＜5 cm	≥5 ng/ml	≥37 U/mL	＜0.05 ng/ml	＜10 mg/l	＜10 mg/l	＜3	Anastomosis instruments	Roux-en-Y	≥90 %	No	No	No	No	Internal validation set
481	Female	＜65	＜25 kg/m2	＜3	No	No	Laparoscopic surgery	Yes	Total gastrectomy	No	Yes	No	≥30g/L	No	No	No	No	No	No	≥270 min	＜100 ml	T1~T2	N0	0	＜2	＜5 cm	＜5 ng/ml	＜37 U/mL	＜0.05 ng/ml	≥10 mg/l	＜10 mg/l	＜3	Anastomosis instruments	Billroth Ⅱ	≥90 %	No	No	No	No	Internal validation set
482	Male	＜65	＜25 kg/m2	＜3	No	No	Open surgery	Yes	Proximal gastrectomy	No	Yes	No	≥30g/L	No	No	No	No	No	No	＜270 min	＜100 ml	T1~T2	N0	0	≥2	＜5 cm	≥5 ng/ml	＜37 U/mL	＜0.05 ng/ml	≥10 mg/l	＜10 mg/l	≥3	Anastomosis instruments	Billroth Ⅱ	≥90 %	No	No	No	No	Internal validation set
483	Female	≥65	＜25 kg/m2	＜3	No	Yes	Laparoscopic surgery	Yes	Total gastrectomy	No	Yes	No	≥30g/L	No	No	No	Yes	No	No	＜270 min	＜100 ml	T3~T4	N0	0	＜2	＜5 cm	＜5 ng/ml	＜37 U/mL	＜0.05 ng/ml	＜10 mg/l	＜10 mg/l	＜3	Anastomosis instruments	Billroth Ⅰ	≥90 %	Yes	No	No	No	Internal validation set
484	Female	＜65	≥25 kg/m2	＜3	No	No	Laparoscopic surgery	No	Proximal gastrectomy	No	No	No	≥30g/L	No	No	No	Yes	Yes	No	＜270 min	＜100 ml	T1~T2	N0	0	≥2	＜5 cm	＜5 ng/ml	＜37 U/mL	＜0.05 ng/ml	＜10 mg/l	＜10 mg/l	≥3	Manual anastomosis	Billroth Ⅰ	≥90 %	Yes	No	No	No	Internal validation set
485	Male	＜65	＜25 kg/m2	＜3	Yes	No	Open surgery	Yes	Distal gastrectomy	No	No	Yes	≥30g/L	Yes	Yes	No	No	No	No	≥270 min	＜100 ml	T3~T4	N1~N3	0	≥2	＜5 cm	＜5 ng/ml	＜37 U/mL	＜0.05 ng/ml	＜10 mg/l	＜10 mg/l	＜3	Manual anastomosis	Billroth Ⅰ	≥90 %	No	No	No	No	Internal validation set
486	Male	＜65	＜25 kg/m2	＜3	No	No	Open surgery	No	Total gastrectomy	No	No	No	≥30g/L	No	No	No	No	No	No	＜270 min	＜100 ml	T1~T2	N1~N3	0	＜2	＜5 cm	＜5 ng/ml	＜37 U/mL	＜0.05 ng/ml	＜10 mg/l	＜10 mg/l	≥3	Anastomosis instruments	Billroth Ⅰ	≥90 %	No	No	No	No	Internal validation set
487	Female	≥65	＜25 kg/m2	＜3	No	No	Open surgery	No	Proximal gastrectomy	No	No	No	≥30g/L	Yes	No	No	No	No	No	＜270 min	＜100 ml	T1~T2	N0	0	＜2	＜5 cm	＜5 ng/ml	＜37 U/mL	＜0.05 ng/ml	＜10 mg/l	＜10 mg/l	＜3	Manual anastomosis	Billroth Ⅱ	≥90 %	No	No	No	No	Internal validation set
488	Female	＜65	＜25 kg/m2	＜3	Yes	No	Laparoscopic surgery	No	Proximal gastrectomy	No	No	Yes	≥30g/L	Yes	No	No	No	No	No	＜270 min	＜100 ml	T1~T2	N0	0	＜2	＜5 cm	＜5 ng/ml	≥37 U/mL	＜0.05 ng/ml	＜10 mg/l	＜10 mg/l	＜3	Manual anastomosis	Roux-en-Y	≥90 %	No	No	No	No	Internal validation set
489	Male	＜65	≥25 kg/m2	＜3	No	No	Open surgery	No	Distal gastrectomy	No	No	No	＜30g/L	No	Yes	Yes	No	No	No	＜270 min	＜100 ml	T1~T2	N0	0	＜2	＜5 cm	＜5 ng/ml	≥37 U/mL	＜0.05 ng/ml	＜10 mg/l	≥10 mg/l	＜3	Manual anastomosis	Roux-en-Y	＜90 %	No	No	No	No	Internal validation set
490	Male	＜65	＜25 kg/m2	≥3	Yes	No	Open surgery	Yes	Distal gastrectomy	No	No	Yes	≥30g/L	Yes	Yes	No	No	No	No	＜270 min	≥100 ml	T1~T2	N0	1	＜2	＜5 cm	＜5 ng/ml	≥37 U/mL	＜0.05 ng/ml	＜10 mg/l	≥10 mg/l	＜3	Anastomosis instruments	Billroth Ⅱ	≥90 %	No	No	No	No	Internal validation set
491	Male	＜65	＜25 kg/m2	＜3	No	Yes	Laparoscopic surgery	No	Proximal gastrectomy	No	No	No	＜30g/L	No	No	No	No	No	No	＜270 min	≥100 ml	T1~T2	N0	0	＜2	＜5 cm	＜5 ng/ml	≥37 U/mL	＜0.05 ng/ml	＜10 mg/l	＜10 mg/l	＜3	Anastomosis instruments	Roux-en-Y	≥90 %	No	No	No	No	Internal validation set
492	Male	＜65	≥25 kg/m2	＜3	No	No	Open surgery	No	Proximal gastrectomy	Yes	No	Yes	≥30g/L	No	No	Yes	No	No	No	＜270 min	＜100 ml	T1~T2	N1~N3	0	＜2	≥5 cm	＜5 ng/ml	≥37 U/mL	≥0.05 ng/ml	＜10 mg/l	＜10 mg/l	＜3	Anastomosis instruments	Billroth Ⅰ	≥90 %	No	No	No	No	Internal validation set
493	Male	＜65	≥25 kg/m2	＜3	No	Yes	Open surgery	No	Distal gastrectomy	No	No	No	＜30g/L	No	No	No	No	No	No	＜270 min	＜100 ml	T1~T2	N0	0	＜2	＜5 cm	＜5 ng/ml	＜37 U/mL	＜0.05 ng/ml	＜10 mg/l	＜10 mg/l	＜3	Anastomosis instruments	Billroth Ⅰ	≥90 %	No	No	No	No	Internal validation set
494	Female	＜65	≥25 kg/m2	＜3	No	No	Laparoscopic surgery	No	Distal gastrectomy	No	Yes	No	≥30g/L	No	No	No	No	No	No	≥270 min	＜100 ml	T1~T2	N1~N3	0	＜2	＜5 cm	≥5 ng/ml	≥37 U/mL	＜0.05 ng/ml	＜10 mg/l	＜10 mg/l	＜3	Anastomosis instruments	Roux-en-Y	≥90 %	No	No	No	No	Internal validation set
495	Male	＜65	＜25 kg/m2	≥3	No	Yes	Open surgery	No	Proximal gastrectomy	Yes	Yes	No	≥30g/L	No	No	No	No	No	No	＜270 min	＜100 ml	T1~T2	N0	0	＜2	＜5 cm	≥5 ng/ml	＜37 U/mL	≥0.05 ng/ml	＜10 mg/l	≥10 mg/l	≥3	Anastomosis instruments	Billroth Ⅱ	≥90 %	No	No	No	No	Internal validation set
496	Male	≥65	＜25 kg/m2	＜3	No	No	Open surgery	Yes	Distal gastrectomy	No	No	Yes	≥30g/L	No	No	No	No	Yes	No	＜270 min	＜100 ml	T1~T2	N1~N3	0	＜2	＜5 cm	＜5 ng/ml	＜37 U/mL	＜0.05 ng/ml	≥10 mg/l	＜10 mg/l	＜3	Anastomosis instruments	Roux-en-Y	≥90 %	No	No	No	No	Internal validation set
497	Female	＜65	＜25 kg/m2	＜3	No	No	Open surgery	No	Total gastrectomy	No	No	No	≥30g/L	No	No	No	Yes	No	No	＜270 min	＜100 ml	T1~T2	N1~N3	0	≥2	＜5 cm	＜5 ng/ml	＜37 U/mL	＜0.05 ng/ml	＜10 mg/l	＜10 mg/l	≥3	Anastomosis instruments	Roux-en-Y	≥90 %	No	No	No	No	Internal validation set
498	Male	≥65	＜25 kg/m2	≥3	Yes	No	Laparoscopic surgery	No	Total gastrectomy	No	No	No	≥30g/L	No	No	No	No	No	No	＜270 min	＜100 ml	T1~T2	N0	0	≥2	＜5 cm	＜5 ng/ml	＜37 U/mL	＜0.05 ng/ml	＜10 mg/l	＜10 mg/l	＜3	Manual anastomosis	Billroth Ⅰ	≥90 %	No	No	No	No	Internal validation set
499	Female	＜65	＜25 kg/m2	≥3	Yes	No	Open surgery	Yes	Proximal gastrectomy	No	No	No	≥30g/L	No	No	No	No	No	No	＜270 min	＜100 ml	T1~T2	N0	0	≥2	＜5 cm	＜5 ng/ml	＜37 U/mL	＜0.05 ng/ml	＜10 mg/l	＜10 mg/l	＜3	Manual anastomosis	Billroth Ⅰ	≥90 %	No	No	No	No	Internal validation set
500	Female	＜65	＜25 kg/m2	＜3	No	No	Laparoscopic surgery	Yes	Total gastrectomy	No	No	No	≥30g/L	Yes	Yes	No	No	Yes	No	＜270 min	＜100 ml	T1~T2	N0	0	≥2	＜5 cm	＜5 ng/ml	＜37 U/mL	≥0.05 ng/ml	＜10 mg/l	＜10 mg/l	＜3	Anastomosis instruments	Billroth Ⅱ	≥90 %	No	No	No	No	Internal validation set
501	Female	≥65	＜25 kg/m2	＜3	Yes	Yes	Open surgery	Yes	Distal gastrectomy	No	Yes	No	＜30g/L	Yes	Yes	No	No	Yes	No	＜270 min	＜100 ml	T1~T2	N0	0	＜2	＜5 cm	＜5 ng/ml	＜37 U/mL	≥0.05 ng/ml	＜10 mg/l	＜10 mg/l	＜3	Manual anastomosis	Billroth Ⅱ	≥90 %	No	No	No	No	Internal validation set
502	Male	＜65	≥25 kg/m2	＜3	Yes	No	Open surgery	No	Distal gastrectomy	No	Yes	No	＜30g/L	No	Yes	Yes	No	No	No	＜270 min	＜100 ml	T1~T2	N1~N3	0	＜2	＜5 cm	＜5 ng/ml	＜37 U/mL	＜0.05 ng/ml	＜10 mg/l	＜10 mg/l	＜3	Anastomosis instruments	Billroth Ⅱ	≥90 %	No	No	No	No	Internal validation set
503	Male	＜65	＜25 kg/m2	≥3	No	Yes	Laparoscopic surgery	No	Distal gastrectomy	No	Yes	No	≥30g/L	Yes	No	Yes	No	No	No	＜270 min	＜100 ml	T1~T2	N1~N3	0	＜2	＜5 cm	≥5 ng/ml	＜37 U/mL	≥0.05 ng/ml	＜10 mg/l	＜10 mg/l	＜3	Anastomosis instruments	Billroth Ⅰ	≥90 %	No	No	No	No	Internal validation set
504	Male	＜65	≥25 kg/m2	＜3	No	No	Open surgery	No	Distal gastrectomy	No	Yes	No	＜30g/L	No	No	Yes	No	No	No	＜270 min	≥100 ml	T3~T4	N0	1	＜2	＜5 cm	≥5 ng/ml	≥37 U/mL	≥0.05 ng/ml	＜10 mg/l	＜10 mg/l	＜3	Anastomosis instruments	Billroth Ⅱ	≥90 %	No	No	No	No	Internal validation set
505	Female	＜65	≥25 kg/m2	＜3	No	No	Laparoscopic surgery	No	Proximal gastrectomy	No	Yes	No	≥30g/L	No	No	No	No	No	No	≥270 min	＜100 ml	T3~T4	N0	0	＜2	＜5 cm	≥5 ng/ml	＜37 U/mL	＜0.05 ng/ml	≥10 mg/l	＜10 mg/l	＜3	Anastomosis instruments	Billroth Ⅱ	≥90 %	No	No	No	No	Internal validation set
506	Male	＜65	≥25 kg/m2	＜3	No	No	Laparoscopic surgery	Yes	Proximal gastrectomy	No	No	Yes	＜30g/L	No	No	No	No	No	No	≥270 min	≥100 ml	T1~T2	N0	0	＜2	≥5 cm	＜5 ng/ml	≥37 U/mL	＜0.05 ng/ml	＜10 mg/l	＜10 mg/l	＜3	Anastomosis instruments	Billroth Ⅰ	≥90 %	No	No	No	No	Internal validation set
507	Female	＜65	≥25 kg/m2	≥3	Yes	No	Open surgery	No	Distal gastrectomy	No	Yes	No	≥30g/L	No	No	No	No	No	No	＜270 min	＜100 ml	T1~T2	N0	0	＜2	≥5 cm	＜5 ng/ml	＜37 U/mL	＜0.05 ng/ml	＜10 mg/l	＜10 mg/l	＜3	Anastomosis instruments	Billroth Ⅱ	≥90 %	Yes	No	No	No	Internal validation set
508	Male	＜65	＜25 kg/m2	＜3	Yes	No	Laparoscopic surgery	Yes	Distal gastrectomy	No	No	No	≥30g/L	No	No	No	No	No	Yes	＜270 min	＜100 ml	T1~T2	N0	0	＜2	＜5 cm	＜5 ng/ml	＜37 U/mL	＜0.05 ng/ml	＜10 mg/l	≥10 mg/l	＜3	Anastomosis instruments	Roux-en-Y	≥90 %	No	No	No	No	Internal validation set
509	Male	＜65	＜25 kg/m2	＜3	No	Yes	Laparoscopic surgery	No	Total gastrectomy	No	No	No	≥30g/L	No	Yes	No	No	No	No	＜270 min	＜100 ml	T1~T2	N0	0	＜2	≥5 cm	＜5 ng/ml	≥37 U/mL	＜0.05 ng/ml	＜10 mg/l	＜10 mg/l	≥3	Anastomosis instruments	Billroth Ⅱ	≥90 %	No	No	No	No	Internal validation set
510	Male	≥65	≥25 kg/m2	＜3	No	No	Open surgery	Yes	Distal gastrectomy	No	No	Yes	≥30g/L	No	No	No	No	No	No	＜270 min	＜100 ml	T1~T2	N0	0	＜2	≥5 cm	＜5 ng/ml	＜37 U/mL	＜0.05 ng/ml	＜10 mg/l	＜10 mg/l	＜3	Anastomosis instruments	Billroth Ⅱ	≥90 %	No	No	No	No	Internal validation set
511	Male	＜65	＜25 kg/m2	＜3	No	Yes	Open surgery	Yes	Distal gastrectomy	No	No	Yes	≥30g/L	No	No	No	No	No	Yes	＜270 min	＜100 ml	T1~T2	N0	0	≥2	＜5 cm	＜5 ng/ml	≥37 U/mL	＜0.05 ng/ml	≥10 mg/l	＜10 mg/l	＜3	Anastomosis instruments	Billroth Ⅱ	≥90 %	No	No	No	No	Internal validation set
512	Male	＜65	＜25 kg/m2	≥3	Yes	No	Open surgery	Yes	Proximal gastrectomy	No	Yes	No	≥30g/L	No	No	No	No	Yes	No	＜270 min	＜100 ml	T3~T4	N0	0	≥2	＜5 cm	＜5 ng/ml	≥37 U/mL	≥0.05 ng/ml	≥10 mg/l	＜10 mg/l	＜3	Anastomosis instruments	Billroth Ⅱ	＜90 %	No	No	No	No	Internal validation set
513	Female	＜65	＜25 kg/m2	＜3	No	No	Open surgery	No	Proximal gastrectomy	No	No	No	≥30g/L	No	Yes	No	No	No	No	＜270 min	＜100 ml	T3~T4	N0	0	＜2	＜5 cm	＜5 ng/ml	＜37 U/mL	＜0.05 ng/ml	＜10 mg/l	≥10 mg/l	＜3	Manual anastomosis	Billroth Ⅱ	≥90 %	No	No	No	No	Internal validation set
514	Male	＜65	＜25 kg/m2	≥3	Yes	No	Open surgery	No	Distal gastrectomy	No	Yes	No	≥30g/L	Yes	Yes	No	No	No	No	＜270 min	＜100 ml	T1~T2	N0	0	≥2	＜5 cm	≥5 ng/ml	＜37 U/mL	≥0.05 ng/ml	＜10 mg/l	≥10 mg/l	≥3	Manual anastomosis	Roux-en-Y	≥90 %	No	No	No	No	Internal validation set
515	Female	＜65	＜25 kg/m2	＜3	No	No	Open surgery	No	Proximal gastrectomy	No	No	No	≥30g/L	No	No	No	No	No	No	≥270 min	＜100 ml	T3~T4	N1~N3	0	＜2	＜5 cm	≥5 ng/ml	≥37 U/mL	＜0.05 ng/ml	＜10 mg/l	≥10 mg/l	＜3	Manual anastomosis	Billroth Ⅰ	≥90 %	No	No	No	No	Internal validation set
516	Male	＜65	＜25 kg/m2	＜3	Yes	Yes	Open surgery	No	Distal gastrectomy	No	No	No	＜30g/L	Yes	Yes	No	No	Yes	No	＜270 min	＜100 ml	T1~T2	N0	0	＜2	＜5 cm	＜5 ng/ml	≥37 U/mL	≥0.05 ng/ml	＜10 mg/l	＜10 mg/l	＜3	Anastomosis instruments	Billroth Ⅰ	≥90 %	No	No	No	No	Internal validation set
517	Female	＜65	＜25 kg/m2	＜3	No	No	Open surgery	No	Distal gastrectomy	Yes	No	No	≥30g/L	Yes	No	Yes	No	No	No	＜270 min	＜100 ml	T1~T2	N0	0	＜2	＜5 cm	≥5 ng/ml	＜37 U/mL	≥0.05 ng/ml	＜10 mg/l	＜10 mg/l	＜3	Anastomosis instruments	Billroth Ⅰ	≥90 %	No	No	No	No	Internal validation set
518	Male	＜65	＜25 kg/m2	＜3	No	Yes	Laparoscopic surgery	No	Distal gastrectomy	Yes	Yes	No	≥30g/L	No	No	No	No	No	No	＜270 min	＜100 ml	T1~T2	N0	0	＜2	＜5 cm	＜5 ng/ml	＜37 U/mL	＜0.05 ng/ml	＜10 mg/l	＜10 mg/l	＜3	Anastomosis instruments	Billroth Ⅱ	≥90 %	No	No	No	No	Internal validation set
519	Male	＜65	＜25 kg/m2	＜3	No	Yes	Open surgery	No	Proximal gastrectomy	No	No	No	≥30g/L	No	Yes	No	No	No	No	≥270 min	＜100 ml	T1~T2	N0	0	＜2	＜5 cm	≥5 ng/ml	≥37 U/mL	＜0.05 ng/ml	＜10 mg/l	＜10 mg/l	＜3	Anastomosis instruments	Roux-en-Y	≥90 %	No	No	No	No	Internal validation set
520	Female	＜65	＜25 kg/m2	≥3	No	Yes	Open surgery	No	Proximal gastrectomy	No	No	No	＜30g/L	No	No	Yes	No	No	No	＜270 min	＜100 ml	T1~T2	N0	0	＜2	＜5 cm	＜5 ng/ml	＜37 U/mL	≥0.05 ng/ml	＜10 mg/l	＜10 mg/l	＜3	Anastomosis instruments	Billroth Ⅱ	≥90 %	Yes	No	No	No	Internal validation set
521	Male	＜65	＜25 kg/m2	＜3	No	No	Laparoscopic surgery	No	Distal gastrectomy	No	No	No	＜30g/L	No	Yes	No	No	No	No	＜270 min	＜100 ml	T1~T2	N0	0	＜2	＜5 cm	＜5 ng/ml	≥37 U/mL	≥0.05 ng/ml	≥10 mg/l	＜10 mg/l	≥3	Anastomosis instruments	Billroth Ⅱ	≥90 %	Yes	No	No	No	Internal validation set
522	Male	≥65	＜25 kg/m2	≥3	Yes	No	Laparoscopic surgery	No	Distal gastrectomy	No	No	No	＜30g/L	No	No	No	No	No	No	＜270 min	＜100 ml	T1~T2	N0	0	＜2	＜5 cm	＜5 ng/ml	≥37 U/mL	＜0.05 ng/ml	≥10 mg/l	＜10 mg/l	＜3	Anastomosis instruments	Billroth Ⅰ	≥90 %	No	No	No	No	Internal validation set
523	Female	≥65	≥25 kg/m2	＜3	Yes	No	Laparoscopic surgery	Yes	Proximal gastrectomy	No	No	No	≥30g/L	No	No	No	No	No	No	＜270 min	＜100 ml	T1~T2	N0	0	＜2	＜5 cm	＜5 ng/ml	＜37 U/mL	≥0.05 ng/ml	≥10 mg/l	＜10 mg/l	＜3	Anastomosis instruments	Billroth Ⅰ	≥90 %	No	No	No	No	Internal validation set
524	Male	≥65	＜25 kg/m2	＜3	No	Yes	Open surgery	Yes	Proximal gastrectomy	No	No	Yes	≥30g/L	No	No	No	No	No	No	＜270 min	＜100 ml	T1~T2	N0	0	＜2	＜5 cm	＜5 ng/ml	＜37 U/mL	＜0.05 ng/ml	＜10 mg/l	＜10 mg/l	＜3	Anastomosis instruments	Roux-en-Y	≥90 %	No	No	No	No	Internal validation set
525	Male	＜65	＜25 kg/m2	＜3	Yes	No	Laparoscopic surgery	Yes	Proximal gastrectomy	No	No	Yes	≥30g/L	No	No	No	No	No	No	＜270 min	＜100 ml	T1~T2	N1~N3	0	≥2	≥5 cm	＜5 ng/ml	＜37 U/mL	＜0.05 ng/ml	＜10 mg/l	＜10 mg/l	＜3	Manual anastomosis	Roux-en-Y	≥90 %	No	No	No	No	Internal validation set
526	Male	＜65	≥25 kg/m2	＜3	No	Yes	Open surgery	No	Total gastrectomy	No	No	No	≥30g/L	No	No	No	No	Yes	No	＜270 min	＜100 ml	T1~T2	N1~N3	1	＜2	＜5 cm	＜5 ng/ml	＜37 U/mL	＜0.05 ng/ml	＜10 mg/l	＜10 mg/l	＜3	Manual anastomosis	Billroth Ⅱ	≥90 %	No	No	No	No	Internal validation set
527	Female	＜65	≥25 kg/m2	≥3	Yes	No	Laparoscopic surgery	Yes	Distal gastrectomy	No	No	No	≥30g/L	No	No	No	Yes	No	No	＜270 min	＜100 ml	T1~T2	N0	0	＜2	≥5 cm	＜5 ng/ml	＜37 U/mL	＜0.05 ng/ml	＜10 mg/l	＜10 mg/l	＜3	Anastomosis instruments	Roux-en-Y	≥90 %	No	No	No	No	Internal validation set
528	Male	＜65	＜25 kg/m2	≥3	No	No	Laparoscopic surgery	No	Total gastrectomy	No	No	No	≥30g/L	No	No	No	Yes	No	No	≥270 min	＜100 ml	T3~T4	N1~N3	0	＜2	≥5 cm	≥5 ng/ml	≥37 U/mL	＜0.05 ng/ml	≥10 mg/l	＜10 mg/l	≥3	Anastomosis instruments	Roux-en-Y	≥90 %	No	No	No	No	Internal validation set
529	Male	＜65	＜25 kg/m2	＜3	No	No	Laparoscopic surgery	Yes	Distal gastrectomy	No	No	No	≥30g/L	Yes	No	No	No	Yes	No	＜270 min	≥100 ml	T1~T2	N0	0	＜2	＜5 cm	＜5 ng/ml	＜37 U/mL	＜0.05 ng/ml	＜10 mg/l	≥10 mg/l	≥3	Anastomosis instruments	Roux-en-Y	≥90 %	No	No	No	No	Internal validation set
530	Female	＜65	＜25 kg/m2	≥3	No	No	Open surgery	No	Distal gastrectomy	No	No	No	≥30g/L	Yes	No	Yes	No	No	No	＜270 min	≥100 ml	T3~T4	N1~N3	0	＜2	＜5 cm	≥5 ng/ml	＜37 U/mL	＜0.05 ng/ml	＜10 mg/l	＜10 mg/l	＜3	Anastomosis instruments	Roux-en-Y	≥90 %	No	No	No	No	Internal validation set
531	Male	＜65	≥25 kg/m2	＜3	Yes	No	Open surgery	Yes	Total gastrectomy	No	No	No	≥30g/L	Yes	No	No	No	No	No	＜270 min	＜100 ml	T1~T2	N0	0	＜2	＜5 cm	＜5 ng/ml	＜37 U/mL	＜0.05 ng/ml	＜10 mg/l	≥10 mg/l	＜3	Anastomosis instruments	Billroth Ⅰ	≥90 %	No	No	No	No	Internal validation set
532	Female	≥65	＜25 kg/m2	≥3	No	No	Open surgery	No	Proximal gastrectomy	No	Yes	No	＜30g/L	No	Yes	Yes	No	Yes	No	＜270 min	＜100 ml	T3~T4	N0	0	＜2	＜5 cm	＜5 ng/ml	≥37 U/mL	≥0.05 ng/ml	＜10 mg/l	＜10 mg/l	＜3	Anastomosis instruments	Billroth Ⅱ	≥90 %	No	No	No	No	Internal validation set
533	Male	≥65	＜25 kg/m2	＜3	No	No	Laparoscopic surgery	Yes	Distal gastrectomy	No	No	No	＜30g/L	No	No	No	No	No	No	＜270 min	＜100 ml	T3~T4	N0	0	＜2	＜5 cm	＜5 ng/ml	≥37 U/mL	＜0.05 ng/ml	＜10 mg/l	≥10 mg/l	＜3	Anastomosis instruments	Billroth Ⅰ	≥90 %	No	No	No	No	Internal validation set
534	Female	＜65	＜25 kg/m2	＜3	No	No	Open surgery	No	Proximal gastrectomy	No	No	No	≥30g/L	No	Yes	Yes	No	No	No	＜270 min	≥100 ml	T1~T2	N0	0	＜2	＜5 cm	＜5 ng/ml	＜37 U/mL	＜0.05 ng/ml	＜10 mg/l	≥10 mg/l	＜3	Anastomosis instruments	Roux-en-Y	≥90 %	No	No	No	No	Internal validation set
535	Female	＜65	＜25 kg/m2	＜3	No	No	Open surgery	No	Distal gastrectomy	No	No	No	≥30g/L	No	No	No	No	No	No	＜270 min	≥100 ml	T1~T2	N0	0	＜2	≥5 cm	＜5 ng/ml	≥37 U/mL	≥0.05 ng/ml	＜10 mg/l	＜10 mg/l	＜3	Anastomosis instruments	Roux-en-Y	≥90 %	No	No	No	No	Internal validation set
536	Male	＜65	≥25 kg/m2	＜3	No	No	Open surgery	Yes	Total gastrectomy	No	Yes	No	＜30g/L	No	No	No	No	No	No	＜270 min	＜100 ml	T1~T2	N0	0	＜2	≥5 cm	＜5 ng/ml	＜37 U/mL	＜0.05 ng/ml	＜10 mg/l	＜10 mg/l	≥3	Manual anastomosis	Billroth Ⅱ	≥90 %	No	No	No	No	Internal validation set
537	Male	＜65	≥25 kg/m2	＜3	Yes	Yes	Open surgery	Yes	Total gastrectomy	No	Yes	No	≥30g/L	No	Yes	No	No	No	No	＜270 min	＜100 ml	T1~T2	N0	0	＜2	≥5 cm	＜5 ng/ml	＜37 U/mL	≥0.05 ng/ml	＜10 mg/l	＜10 mg/l	＜3	Manual anastomosis	Roux-en-Y	≥90 %	No	No	No	No	Internal validation set
538	Male	＜65	＜25 kg/m2	＜3	No	No	Open surgery	Yes	Distal gastrectomy	Yes	No	No	≥30g/L	No	Yes	No	No	No	No	＜270 min	＜100 ml	T1~T2	N0	0	＜2	≥5 cm	＜5 ng/ml	≥37 U/mL	≥0.05 ng/ml	＜10 mg/l	＜10 mg/l	＜3	Manual anastomosis	Billroth Ⅱ	≥90 %	Yes	No	No	No	Internal validation set
539	Male	＜65	＜25 kg/m2	＜3	No	Yes	Laparoscopic surgery	No	Distal gastrectomy	No	Yes	Yes	≥30g/L	No	Yes	No	No	No	No	＜270 min	＜100 ml	T1~T2	N1~N3	0	＜2	＜5 cm	＜5 ng/ml	＜37 U/mL	＜0.05 ng/ml	＜10 mg/l	＜10 mg/l	＜3	Anastomosis instruments	Billroth Ⅱ	≥90 %	No	No	No	No	Internal validation set
540	Male	＜65	＜25 kg/m2	＜3	No	No	Open surgery	Yes	Proximal gastrectomy	No	Yes	Yes	≥30g/L	No	No	No	No	No	Yes	＜270 min	＜100 ml	T3~T4	N1~N3	0	＜2	＜5 cm	＜5 ng/ml	＜37 U/mL	＜0.05 ng/ml	＜10 mg/l	＜10 mg/l	＜3	Anastomosis instruments	Roux-en-Y	≥90 %	Yes	No	No	No	Internal validation set
541	Female	＜65	＜25 kg/m2	＜3	No	No	Open surgery	No	Distal gastrectomy	No	No	No	≥30g/L	Yes	No	No	No	Yes	No	≥270 min	＜100 ml	T3~T4	N0	0	≥2	＜5 cm	≥5 ng/ml	＜37 U/mL	＜0.05 ng/ml	≥10 mg/l	＜10 mg/l	≥3	Anastomosis instruments	Billroth Ⅱ	≥90 %	No	No	No	No	Internal validation set
542	Male	＜65	≥25 kg/m2	＜3	Yes	No	Open surgery	No	Distal gastrectomy	No	No	No	≥30g/L	No	No	No	No	No	No	＜270 min	＜100 ml	T3~T4	N0	0	＜2	＜5 cm	≥5 ng/ml	＜37 U/mL	＜0.05 ng/ml	＜10 mg/l	＜10 mg/l	＜3	Anastomosis instruments	Roux-en-Y	≥90 %	No	No	No	No	Internal validation set
543	Male	＜65	≥25 kg/m2	＜3	No	No	Open surgery	Yes	Total gastrectomy	No	No	Yes	≥30g/L	No	No	No	No	No	No	≥270 min	＜100 ml	T1~T2	N0	0	＜2	＜5 cm	＜5 ng/ml	≥37 U/mL	＜0.05 ng/ml	≥10 mg/l	＜10 mg/l	＜3	Anastomosis instruments	Billroth Ⅱ	≥90 %	No	No	No	No	Internal validation set
544	Female	＜65	＜25 kg/m2	≥3	No	No	Open surgery	No	Proximal gastrectomy	No	No	Yes	≥30g/L	No	No	No	No	Yes	No	＜270 min	＜100 ml	T1~T2	N0	0	≥2	＜5 cm	＜5 ng/ml	≥37 U/mL	＜0.05 ng/ml	＜10 mg/l	＜10 mg/l	≥3	Anastomosis instruments	Billroth Ⅱ	≥90 %	No	No	No	No	Internal validation set
545	Male	＜65	≥25 kg/m2	＜3	No	No	Open surgery	No	Total gastrectomy	No	No	No	≥30g/L	Yes	No	No	No	No	No	＜270 min	≥100 ml	T1~T2	N1~N3	0	＜2	＜5 cm	≥5 ng/ml	≥37 U/mL	＜0.05 ng/ml	＜10 mg/l	≥10 mg/l	＜3	Anastomosis instruments	Roux-en-Y	≥90 %	No	No	No	No	Internal validation set
546	Male	＜65	≥25 kg/m2	＜3	No	No	Open surgery	No	Total gastrectomy	No	No	No	≥30g/L	No	No	Yes	Yes	No	No	＜270 min	＜100 ml	T1~T2	N0	0	＜2	＜5 cm	≥5 ng/ml	＜37 U/mL	＜0.05 ng/ml	＜10 mg/l	≥10 mg/l	≥3	Anastomosis instruments	Roux-en-Y	≥90 %	No	No	No	No	Internal validation set
547	Male	＜65	＜25 kg/m2	≥3	Yes	No	Open surgery	No	Proximal gastrectomy	No	No	No	≥30g/L	No	No	Yes	No	No	No	＜270 min	＜100 ml	T1~T2	N0	0	≥2	＜5 cm	＜5 ng/ml	＜37 U/mL	＜0.05 ng/ml	＜10 mg/l	≥10 mg/l	＜3	Manual anastomosis	Billroth Ⅰ	＜90 %	No	No	No	No	Internal validation set
548	Male	＜65	＜25 kg/m2	＜3	Yes	Yes	Open surgery	No	Distal gastrectomy	No	No	No	≥30g/L	No	No	Yes	No	No	No	＜270 min	＜100 ml	T1~T2	N0	1	≥2	≥5 cm	＜5 ng/ml	＜37 U/mL	≥0.05 ng/ml	＜10 mg/l	≥10 mg/l	＜3	Anastomosis instruments	Billroth Ⅰ	＜90 %	No	No	No	No	Internal validation set
549	Male	＜65	＜25 kg/m2	≥3	Yes	Yes	Open surgery	No	Total gastrectomy	No	No	No	≥30g/L	Yes	Yes	Yes	No	No	No	＜270 min	＜100 ml	T1~T2	N0	0	＜2	＜5 cm	＜5 ng/ml	＜37 U/mL	≥0.05 ng/ml	＜10 mg/l	＜10 mg/l	＜3	Anastomosis instruments	Billroth Ⅰ	≥90 %	No	No	No	No	Internal validation set
550	Male	≥65	＜25 kg/m2	≥3	No	No	Open surgery	No	Proximal gastrectomy	No	No	No	＜30g/L	No	No	No	No	No	No	＜270 min	＜100 ml	T1~T2	N0	0	≥2	＜5 cm	＜5 ng/ml	＜37 U/mL	＜0.05 ng/ml	＜10 mg/l	＜10 mg/l	＜3	Manual anastomosis	Billroth Ⅰ	≥90 %	No	No	No	No	Internal validation set
551	Male	＜65	＜25 kg/m2	≥3	No	Yes	Laparoscopic surgery	No	Total gastrectomy	No	Yes	No	＜30g/L	No	Yes	No	No	No	No	＜270 min	＜100 ml	T3~T4	N0	1	＜2	≥5 cm	＜5 ng/ml	＜37 U/mL	＜0.05 ng/ml	＜10 mg/l	＜10 mg/l	＜3	Anastomosis instruments	Billroth Ⅱ	≥90 %	No	No	No	No	Internal validation set
552	Female	＜65	＜25 kg/m2	＜3	No	No	Open surgery	Yes	Proximal gastrectomy	No	Yes	No	≥30g/L	No	Yes	No	No	No	No	＜270 min	＜100 ml	T1~T2	N1~N3	0	≥2	＜5 cm	＜5 ng/ml	＜37 U/mL	＜0.05 ng/ml	＜10 mg/l	＜10 mg/l	≥3	Anastomosis instruments	Roux-en-Y	≥90 %	No	No	No	No	Internal validation set
553	Male	＜65	≥25 kg/m2	≥3	No	No	Laparoscopic surgery	Yes	Proximal gastrectomy	No	Yes	No	＜30g/L	No	Yes	No	No	No	No	＜270 min	≥100 ml	T3~T4	N1~N3	0	＜2	＜5 cm	＜5 ng/ml	＜37 U/mL	≥0.05 ng/ml	＜10 mg/l	＜10 mg/l	＜3	Manual anastomosis	Billroth Ⅰ	≥90 %	No	No	No	No	Internal validation set
554	Female	＜65	＜25 kg/m2	＜3	Yes	No	Open surgery	Yes	Proximal gastrectomy	No	Yes	No	≥30g/L	No	Yes	No	No	No	No	≥270 min	＜100 ml	T3~T4	N0	0	＜2	≥5 cm	≥5 ng/ml	≥37 U/mL	≥0.05 ng/ml	≥10 mg/l	＜10 mg/l	≥3	Anastomosis instruments	Billroth Ⅰ	≥90 %	Yes	No	No	No	Internal validation set
555	Male	＜65	≥25 kg/m2	＜3	Yes	No	Open surgery	No	Distal gastrectomy	Yes	No	No	＜30g/L	No	No	No	No	No	No	≥270 min	≥100 ml	T1~T2	N0	0	＜2	＜5 cm	＜5 ng/ml	≥37 U/mL	≥0.05 ng/ml	＜10 mg/l	≥10 mg/l	＜3	Anastomosis instruments	Billroth Ⅰ	≥90 %	No	No	No	No	Internal validation set
556	Male	＜65	≥25 kg/m2	＜3	No	No	Laparoscopic surgery	No	Proximal gastrectomy	No	No	No	≥30g/L	No	No	No	No	No	Yes	＜270 min	≥100 ml	T1~T2	N0	0	＜2	＜5 cm	≥5 ng/ml	＜37 U/mL	＜0.05 ng/ml	＜10 mg/l	＜10 mg/l	≥3	Manual anastomosis	Billroth Ⅰ	≥90 %	No	No	No	No	Internal validation set
557	Female	＜65	＜25 kg/m2	＜3	Yes	Yes	Open surgery	Yes	Total gastrectomy	No	Yes	No	≥30g/L	No	No	No	No	No	No	＜270 min	＜100 ml	T1~T2	N0	0	＜2	＜5 cm	＜5 ng/ml	≥37 U/mL	＜0.05 ng/ml	＜10 mg/l	＜10 mg/l	＜3	Manual anastomosis	Billroth Ⅰ	≥90 %	No	No	No	No	Internal validation set
558	Female	＜65	≥25 kg/m2	＜3	No	No	Open surgery	Yes	Distal gastrectomy	No	Yes	No	≥30g/L	Yes	No	No	No	Yes	No	＜270 min	＜100 ml	T3~T4	N0	0	＜2	＜5 cm	≥5 ng/ml	＜37 U/mL	＜0.05 ng/ml	＜10 mg/l	＜10 mg/l	＜3	Anastomosis instruments	Roux-en-Y	≥90 %	No	No	No	No	Internal validation set
559	Female	＜65	＜25 kg/m2	＜3	Yes	Yes	Open surgery	Yes	Proximal gastrectomy	No	No	No	≥30g/L	Yes	No	Yes	Yes	Yes	No	＜270 min	＜100 ml	T1~T2	N0	0	＜2	＜5 cm	＜5 ng/ml	≥37 U/mL	＜0.05 ng/ml	＜10 mg/l	＜10 mg/l	＜3	Anastomosis instruments	Billroth Ⅰ	≥90 %	No	No	No	No	Internal validation set
560	Male	＜65	≥25 kg/m2	＜3	No	No	Open surgery	No	Total gastrectomy	No	No	No	≥30g/L	No	No	Yes	No	No	No	＜270 min	＜100 ml	T1~T2	N0	0	＜2	＜5 cm	＜5 ng/ml	≥37 U/mL	≥0.05 ng/ml	＜10 mg/l	＜10 mg/l	＜3	Anastomosis instruments	Billroth Ⅱ	≥90 %	No	No	No	No	Internal validation set
561	Male	＜65	＜25 kg/m2	＜3	Yes	No	Open surgery	No	Distal gastrectomy	No	No	Yes	≥30g/L	Yes	No	No	No	No	No	＜270 min	＜100 ml	T1~T2	N0	0	＜2	＜5 cm	＜5 ng/ml	＜37 U/mL	＜0.05 ng/ml	＜10 mg/l	＜10 mg/l	＜3	Anastomosis instruments	Roux-en-Y	≥90 %	Yes	No	No	No	Internal validation set
562	Female	＜65	≥25 kg/m2	≥3	No	No	Laparoscopic surgery	No	Distal gastrectomy	No	No	No	≥30g/L	No	No	No	No	Yes	No	＜270 min	＜100 ml	T1~T2	N1~N3	0	＜2	＜5 cm	＜5 ng/ml	＜37 U/mL	＜0.05 ng/ml	＜10 mg/l	≥10 mg/l	＜3	Manual anastomosis	Roux-en-Y	≥90 %	No	No	No	No	Internal validation set
563	Male	≥65	＜25 kg/m2	≥3	No	No	Open surgery	No	Distal gastrectomy	No	No	No	≥30g/L	Yes	No	Yes	No	No	No	≥270 min	＜100 ml	T1~T2	N0	0	＜2	＜5 cm	＜5 ng/ml	＜37 U/mL	≥0.05 ng/ml	＜10 mg/l	≥10 mg/l	≥3	Anastomosis instruments	Billroth Ⅰ	≥90 %	No	No	No	No	Internal validation set
564	Male	≥65	＜25 kg/m2	＜3	Yes	No	Open surgery	No	Proximal gastrectomy	No	No	No	≥30g/L	No	Yes	Yes	No	No	No	＜270 min	＜100 ml	T1~T2	N1~N3	0	≥2	＜5 cm	＜5 ng/ml	＜37 U/mL	≥0.05 ng/ml	＜10 mg/l	＜10 mg/l	＜3	Anastomosis instruments	Billroth Ⅱ	＜90 %	No	No	No	No	Internal validation set
565	Male	＜65	＜25 kg/m2	≥3	No	No	Laparoscopic surgery	Yes	Proximal gastrectomy	No	No	No	＜30g/L	No	No	No	No	No	No	＜270 min	＜100 ml	T3~T4	N0	0	＜2	＜5 cm	＜5 ng/ml	＜37 U/mL	＜0.05 ng/ml	＜10 mg/l	＜10 mg/l	＜3	Anastomosis instruments	Billroth Ⅰ	≥90 %	No	No	No	No	Internal validation set
566	Male	＜65	＜25 kg/m2	≥3	No	No	Open surgery	Yes	Distal gastrectomy	No	No	Yes	≥30g/L	No	Yes	Yes	No	No	No	＜270 min	＜100 ml	T3~T4	N1~N3	0	＜2	＜5 cm	＜5 ng/ml	＜37 U/mL	＜0.05 ng/ml	≥10 mg/l	＜10 mg/l	＜3	Anastomosis instruments	Billroth Ⅰ	≥90 %	No	No	No	No	Internal validation set
567	Male	＜65	＜25 kg/m2	≥3	No	No	Laparoscopic surgery	Yes	Distal gastrectomy	No	No	Yes	≥30g/L	No	Yes	No	No	No	No	＜270 min	＜100 ml	T1~T2	N0	0	≥2	＜5 cm	＜5 ng/ml	＜37 U/mL	＜0.05 ng/ml	＜10 mg/l	＜10 mg/l	＜3	Anastomosis instruments	Roux-en-Y	≥90 %	No	No	No	No	Internal validation set
568	Male	＜65	＜25 kg/m2	＜3	No	No	Open surgery	No	Total gastrectomy	Yes	No	Yes	≥30g/L	No	No	No	No	No	No	≥270 min	＜100 ml	T1~T2	N1~N3	0	＜2	≥5 cm	≥5 ng/ml	＜37 U/mL	＜0.05 ng/ml	≥10 mg/l	＜10 mg/l	＜3	Anastomosis instruments	Roux-en-Y	≥90 %	No	No	No	No	Internal validation set
569	Female	＜65	≥25 kg/m2	≥3	No	Yes	Laparoscopic surgery	No	Distal gastrectomy	No	No	Yes	≥30g/L	No	No	No	No	No	No	＜270 min	＜100 ml	T1~T2	N0	0	≥2	≥5 cm	≥5 ng/ml	≥37 U/mL	＜0.05 ng/ml	＜10 mg/l	＜10 mg/l	＜3	Anastomosis instruments	Roux-en-Y	≥90 %	No	No	No	No	Internal validation set
570	Male	＜65	≥25 kg/m2	≥3	Yes	No	Open surgery	No	Distal gastrectomy	No	Yes	No	＜30g/L	No	No	No	No	No	No	＜270 min	＜100 ml	T3~T4	N0	0	＜2	＜5 cm	＜5 ng/ml	＜37 U/mL	＜0.05 ng/ml	≥10 mg/l	＜10 mg/l	＜3	Anastomosis instruments	Billroth Ⅱ	≥90 %	No	No	No	No	Internal validation set
571	Female	＜65	＜25 kg/m2	＜3	Yes	No	Open surgery	Yes	Distal gastrectomy	No	No	Yes	＜30g/L	No	No	No	No	No	No	＜270 min	＜100 ml	T3~T4	N0	0	＜2	＜5 cm	≥5 ng/ml	≥37 U/mL	＜0.05 ng/ml	＜10 mg/l	＜10 mg/l	＜3	Anastomosis instruments	Billroth Ⅱ	≥90 %	No	No	No	No	Internal validation set
572	Male	＜65	≥25 kg/m2	＜3	No	Yes	Open surgery	Yes	Distal gastrectomy	No	Yes	No	≥30g/L	Yes	No	No	No	No	No	＜270 min	＜100 ml	T1~T2	N0	1	＜2	≥5 cm	＜5 ng/ml	＜37 U/mL	＜0.05 ng/ml	＜10 mg/l	≥10 mg/l	＜3	Anastomosis instruments	Roux-en-Y	≥90 %	No	No	No	No	Internal validation set
573	Male	≥65	＜25 kg/m2	＜3	No	No	Open surgery	No	Distal gastrectomy	No	No	No	＜30g/L	No	No	No	Yes	No	Yes	＜270 min	＜100 ml	T1~T2	N0	0	＜2	＜5 cm	＜5 ng/ml	＜37 U/mL	＜0.05 ng/ml	＜10 mg/l	≥10 mg/l	≥3	Manual anastomosis	Roux-en-Y	≥90 %	Yes	No	No	No	Internal validation set
574	Female	＜65	＜25 kg/m2	＜3	Yes	Yes	Laparoscopic surgery	No	Proximal gastrectomy	No	No	No	≥30g/L	No	No	No	No	No	No	＜270 min	＜100 ml	T1~T2	N0	0	＜2	＜5 cm	＜5 ng/ml	≥37 U/mL	≥0.05 ng/ml	＜10 mg/l	＜10 mg/l	＜3	Manual anastomosis	Billroth Ⅰ	≥90 %	Yes	No	No	No	Internal validation set
575	Female	＜65	≥25 kg/m2	＜3	Yes	Yes	Open surgery	Yes	Total gastrectomy	No	No	Yes	≥30g/L	No	No	No	No	No	No	＜270 min	≥100 ml	T1~T2	N0	0	＜2	≥5 cm	＜5 ng/ml	≥37 U/mL	＜0.05 ng/ml	＜10 mg/l	≥10 mg/l	＜3	Anastomosis instruments	Billroth Ⅰ	≥90 %	No	No	No	No	Internal validation set
576	Male	＜65	＜25 kg/m2	＜3	No	No	Open surgery	Yes	Distal gastrectomy	No	No	No	≥30g/L	No	No	Yes	No	Yes	No	＜270 min	≥100 ml	T1~T2	N0	0	＜2	＜5 cm	＜5 ng/ml	＜37 U/mL	≥0.05 ng/ml	＜10 mg/l	≥10 mg/l	＜3	Manual anastomosis	Billroth Ⅰ	≥90 %	No	No	No	No	Internal validation set
577	Male	＜65	≥25 kg/m2	＜3	Yes	Yes	Open surgery	Yes	Proximal gastrectomy	No	No	No	≥30g/L	No	Yes	No	No	No	No	＜270 min	＜100 ml	T1~T2	N1~N3	0	＜2	≥5 cm	＜5 ng/ml	＜37 U/mL	≥0.05 ng/ml	＜10 mg/l	＜10 mg/l	＜3	Manual anastomosis	Roux-en-Y	＜90 %	No	No	No	No	Internal validation set
578	Male	＜65	＜25 kg/m2	≥3	No	No	Open surgery	No	Distal gastrectomy	No	No	No	≥30g/L	Yes	Yes	Yes	No	Yes	No	＜270 min	＜100 ml	T1~T2	N1~N3	0	≥2	＜5 cm	＜5 ng/ml	＜37 U/mL	＜0.05 ng/ml	＜10 mg/l	＜10 mg/l	＜3	Anastomosis instruments	Billroth Ⅰ	≥90 %	No	No	No	No	Internal validation set
579	Male	＜65	＜25 kg/m2	≥3	Yes	No	Laparoscopic surgery	Yes	Distal gastrectomy	No	No	No	≥30g/L	No	Yes	Yes	No	Yes	No	＜270 min	＜100 ml	T1~T2	N0	0	＜2	＜5 cm	＜5 ng/ml	＜37 U/mL	＜0.05 ng/ml	＜10 mg/l	＜10 mg/l	＜3	Anastomosis instruments	Billroth Ⅰ	≥90 %	No	No	No	No	Internal validation set
580	Male	＜65	＜25 kg/m2	＜3	No	No	Open surgery	Yes	Proximal gastrectomy	No	No	No	≥30g/L	No	No	No	No	No	No	≥270 min	＜100 ml	T1~T2	N0	0	＜2	＜5 cm	＜5 ng/ml	＜37 U/mL	＜0.05 ng/ml	＜10 mg/l	＜10 mg/l	＜3	Anastomosis instruments	Roux-en-Y	≥90 %	No	No	No	No	Internal validation set
581	Male	＜65	≥25 kg/m2	＜3	No	Yes	Open surgery	No	Proximal gastrectomy	No	No	No	≥30g/L	No	Yes	No	No	No	No	≥270 min	＜100 ml	T1~T2	N0	0	≥2	≥5 cm	＜5 ng/ml	＜37 U/mL	＜0.05 ng/ml	≥10 mg/l	＜10 mg/l	＜3	Anastomosis instruments	Billroth Ⅰ	≥90 %	No	No	No	No	Internal validation set
582	Female	＜65	＜25 kg/m2	＜3	No	No	Open surgery	No	Distal gastrectomy	No	Yes	No	＜30g/L	No	No	No	No	No	No	＜270 min	＜100 ml	T1~T2	N0	0	≥2	≥5 cm	≥5 ng/ml	＜37 U/mL	＜0.05 ng/ml	＜10 mg/l	＜10 mg/l	＜3	Anastomosis instruments	Billroth Ⅱ	≥90 %	No	No	No	No	Internal validation set
583	Female	＜65	＜25 kg/m2	＜3	No	No	Laparoscopic surgery	No	Distal gastrectomy	No	Yes	No	＜30g/L	No	No	No	No	No	No	≥270 min	＜100 ml	T3~T4	N0	0	＜2	≥5 cm	＜5 ng/ml	＜37 U/mL	＜0.05 ng/ml	＜10 mg/l	＜10 mg/l	＜3	Anastomosis instruments	Billroth Ⅰ	≥90 %	Yes	No	No	No	Internal validation set
584	Female	＜65	＜25 kg/m2	≥3	No	No	Open surgery	No	Distal gastrectomy	No	No	No	≥30g/L	No	Yes	No	No	No	No	＜270 min	＜100 ml	T1~T2	N0	0	＜2	＜5 cm	＜5 ng/ml	＜37 U/mL	＜0.05 ng/ml	＜10 mg/l	＜10 mg/l	＜3	Anastomosis instruments	Billroth Ⅱ	≥90 %	No	No	No	No	Internal validation set
585	Male	＜65	＜25 kg/m2	≥3	No	No	Laparoscopic surgery	Yes	Total gastrectomy	No	No	No	≥30g/L	No	No	No	No	No	No	＜270 min	＜100 ml	T1~T2	N0	0	＜2	＜5 cm	＜5 ng/ml	＜37 U/mL	≥0.05 ng/ml	＜10 mg/l	＜10 mg/l	＜3	Anastomosis instruments	Billroth Ⅰ	≥90 %	No	No	No	No	Internal validation set
586	Male	＜65	＜25 kg/m2	＜3	No	No	Laparoscopic surgery	No	Distal gastrectomy	No	Yes	No	＜30g/L	No	No	No	No	No	Yes	≥270 min	＜100 ml	T3~T4	N1~N3	1	＜2	＜5 cm	＜5 ng/ml	≥37 U/mL	≥0.05 ng/ml	≥10 mg/l	＜10 mg/l	≥3	Manual anastomosis	Billroth Ⅰ	≥90 %	No	No	No	No	Internal validation set
587	Male	＜65	＜25 kg/m2	＜3	No	Yes	Laparoscopic surgery	Yes	Total gastrectomy	Yes	Yes	No	＜30g/L	No	No	No	No	No	No	＜270 min	＜100 ml	T3~T4	N1~N3	0	＜2	＜5 cm	＜5 ng/ml	＜37 U/mL	≥0.05 ng/ml	＜10 mg/l	＜10 mg/l	＜3	Anastomosis instruments	Roux-en-Y	≥90 %	No	No	No	No	Internal validation set
588	Male	＜65	＜25 kg/m2	≥3	No	No	Open surgery	No	Proximal gastrectomy	No	No	Yes	≥30g/L	No	No	No	No	No	Yes	＜270 min	＜100 ml	T3~T4	N0	0	≥2	＜5 cm	＜5 ng/ml	＜37 U/mL	＜0.05 ng/ml	＜10 mg/l	＜10 mg/l	＜3	Anastomosis instruments	Billroth Ⅰ	≥90 %	No	No	No	No	Internal validation set
589	Female	＜65	＜25 kg/m2	≥3	Yes	No	Open surgery	No	Distal gastrectomy	No	Yes	No	≥30g/L	No	No	No	No	Yes	No	＜270 min	＜100 ml	T1~T2	N0	0	＜2	≥5 cm	＜5 ng/ml	＜37 U/mL	＜0.05 ng/ml	＜10 mg/l	≥10 mg/l	＜3	Anastomosis instruments	Billroth Ⅱ	≥90 %	No	No	No	No	Internal validation set
590	Female	＜65	＜25 kg/m2	≥3	No	No	Open surgery	No	Distal gastrectomy	No	No	Yes	≥30g/L	No	No	No	No	Yes	No	＜270 min	＜100 ml	T1~T2	N0	0	≥2	＜5 cm	＜5 ng/ml	≥37 U/mL	＜0.05 ng/ml	≥10 mg/l	≥10 mg/l	＜3	Anastomosis instruments	Billroth Ⅱ	≥90 %	No	No	No	No	Internal validation set
591	Male	＜65	≥25 kg/m2	≥3	Yes	Yes	Laparoscopic surgery	No	Proximal gastrectomy	No	Yes	No	≥30g/L	Yes	No	Yes	Yes	Yes	Yes	＜270 min	＜100 ml	T1~T2	N0	0	＜2	≥5 cm	＜5 ng/ml	≥37 U/mL	≥0.05 ng/ml	≥10 mg/l	＜10 mg/l	＜3	Manual anastomosis	Roux-en-Y	≥90 %	No	No	No	No	Internal validation set
592	Male	＜65	＜25 kg/m2	＜3	No	No	Open surgery	No	Distal gastrectomy	No	No	No	≥30g/L	No	No	No	Yes	No	No	＜270 min	＜100 ml	T1~T2	N0	0	＜2	≥5 cm	≥5 ng/ml	＜37 U/mL	＜0.05 ng/ml	＜10 mg/l	≥10 mg/l	＜3	Anastomosis instruments	Billroth Ⅰ	≥90 %	No	No	No	No	Internal validation set
593	Male	≥65	＜25 kg/m2	＜3	No	Yes	Laparoscopic surgery	No	Distal gastrectomy	No	No	Yes	≥30g/L	No	No	No	No	No	No	＜270 min	≥100 ml	T1~T2	N0	0	≥2	＜5 cm	＜5 ng/ml	＜37 U/mL	＜0.05 ng/ml	＜10 mg/l	＜10 mg/l	＜3	Anastomosis instruments	Billroth Ⅱ	≥90 %	No	No	No	No	Internal validation set
594	Male	≥65	＜25 kg/m2	≥3	No	No	Laparoscopic surgery	No	Total gastrectomy	No	No	No	≥30g/L	No	Yes	No	No	No	No	≥270 min	＜100 ml	T1~T2	N0	0	≥2	≥5 cm	＜5 ng/ml	＜37 U/mL	＜0.05 ng/ml	＜10 mg/l	≥10 mg/l	＜3	Anastomosis instruments	Roux-en-Y	≥90 %	Yes	No	No	No	Internal validation set
595	Male	＜65	＜25 kg/m2	＜3	No	No	Open surgery	No	Distal gastrectomy	No	No	No	＜30g/L	No	Yes	No	No	No	No	＜270 min	＜100 ml	T1~T2	N0	0	＜2	＜5 cm	＜5 ng/ml	≥37 U/mL	＜0.05 ng/ml	＜10 mg/l	＜10 mg/l	＜3	Anastomosis instruments	Roux-en-Y	≥90 %	No	No	No	No	Internal validation set
596	Male	＜65	≥25 kg/m2	＜3	No	No	Open surgery	Yes	Distal gastrectomy	No	Yes	No	＜30g/L	No	No	No	Yes	No	No	＜270 min	＜100 ml	T1~T2	N0	0	＜2	≥5 cm	≥5 ng/ml	≥37 U/mL	＜0.05 ng/ml	＜10 mg/l	＜10 mg/l	≥3	Anastomosis instruments	Roux-en-Y	≥90 %	No	No	No	No	Internal validation set
597	Female	＜65	≥25 kg/m2	＜3	Yes	No	Open surgery	No	Distal gastrectomy	No	Yes	No	≥30g/L	No	Yes	Yes	No	No	No	≥270 min	＜100 ml	T1~T2	N0	0	＜2	＜5 cm	＜5 ng/ml	＜37 U/mL	＜0.05 ng/ml	＜10 mg/l	＜10 mg/l	≥3	Anastomosis instruments	Billroth Ⅰ	≥90 %	No	No	No	No	Internal validation set
598	Male	＜65	≥25 kg/m2	＜3	No	No	Open surgery	No	Proximal gastrectomy	No	Yes	No	≥30g/L	No	No	No	No	No	No	＜270 min	＜100 ml	T1~T2	N1~N3	0	≥2	＜5 cm	＜5 ng/ml	＜37 U/mL	＜0.05 ng/ml	＜10 mg/l	＜10 mg/l	≥3	Anastomosis instruments	Billroth Ⅰ	≥90 %	No	No	No	No	Internal validation set
599	Male	＜65	＜25 kg/m2	＜3	Yes	Yes	Laparoscopic surgery	Yes	Proximal gastrectomy	No	No	No	≥30g/L	No	No	Yes	No	No	No	＜270 min	＜100 ml	T3~T4	N0	0	＜2	≥5 cm	＜5 ng/ml	＜37 U/mL	＜0.05 ng/ml	＜10 mg/l	＜10 mg/l	＜3	Anastomosis instruments	Roux-en-Y	≥90 %	No	No	No	No	Internal validation set
600	Female	＜65	＜25 kg/m2	＜3	Yes	No	Open surgery	Yes	Proximal gastrectomy	No	No	No	≥30g/L	No	Yes	Yes	No	No	No	≥270 min	＜100 ml	T1~T2	N0	0	≥2	≥5 cm	＜5 ng/ml	＜37 U/mL	＜0.05 ng/ml	＜10 mg/l	＜10 mg/l	＜3	Anastomosis instruments	Billroth Ⅱ	≥90 %	No	No	No	No	Internal validation set
601	Female	＜65	＜25 kg/m2	＜3	No	No	Laparoscopic surgery	Yes	Total gastrectomy	No	No	No	≥30g/L	Yes	Yes	No	No	No	No	＜270 min	≥100 ml	T1~T2	N0	1	＜2	＜5 cm	＜5 ng/ml	＜37 U/mL	＜0.05 ng/ml	≥10 mg/l	＜10 mg/l	＜3	Anastomosis instruments	Billroth Ⅱ	≥90 %	No	No	No	No	Internal validation set
602	Male	＜65	＜25 kg/m2	≥3	Yes	No	Open surgery	Yes	Distal gastrectomy	Yes	No	Yes	≥30g/L	No	No	No	No	No	No	＜270 min	≥100 ml	T3~T4	N0	1	＜2	＜5 cm	＜5 ng/ml	＜37 U/mL	≥0.05 ng/ml	＜10 mg/l	＜10 mg/l	＜3	Anastomosis instruments	Billroth Ⅱ	≥90 %	No	No	No	No	Internal validation set
603	Female	＜65	＜25 kg/m2	＜3	No	No	Laparoscopic surgery	Yes	Distal gastrectomy	Yes	No	No	≥30g/L	No	No	No	No	No	No	＜270 min	＜100 ml	T1~T2	N1~N3	0	＜2	＜5 cm	＜5 ng/ml	＜37 U/mL	≥0.05 ng/ml	≥10 mg/l	＜10 mg/l	＜3	Anastomosis instruments	Roux-en-Y	＜90 %	No	No	No	No	Internal validation set
604	Female	＜65	＜25 kg/m2	≥3	No	No	Open surgery	No	Total gastrectomy	No	Yes	No	≥30g/L	No	No	No	No	No	No	＜270 min	＜100 ml	T1~T2	N1~N3	0	＜2	＜5 cm	＜5 ng/ml	＜37 U/mL	≥0.05 ng/ml	＜10 mg/l	≥10 mg/l	＜3	Manual anastomosis	Roux-en-Y	＜90 %	No	No	No	No	Internal validation set
605	Male	＜65	＜25 kg/m2	≥3	No	No	Laparoscopic surgery	No	Proximal gastrectomy	No	Yes	Yes	≥30g/L	Yes	No	No	No	Yes	No	＜270 min	＜100 ml	T1~T2	N1~N3	0	＜2	＜5 cm	＜5 ng/ml	≥37 U/mL	＜0.05 ng/ml	＜10 mg/l	≥10 mg/l	＜3	Manual anastomosis	Billroth Ⅰ	≥90 %	No	No	No	No	Internal validation set
606	Male	≥65	≥25 kg/m2	≥3	No	No	Open surgery	No	Total gastrectomy	No	No	No	＜30g/L	No	No	No	No	No	No	＜270 min	＜100 ml	T1~T2	N0	0	＜2	≥5 cm	＜5 ng/ml	＜37 U/mL	＜0.05 ng/ml	＜10 mg/l	＜10 mg/l	＜3	Manual anastomosis	Billroth Ⅰ	≥90 %	No	No	No	No	Internal validation set
607	Male	＜65	＜25 kg/m2	≥3	No	Yes	Open surgery	No	Proximal gastrectomy	No	No	No	＜30g/L	No	No	No	No	No	No	＜270 min	＜100 ml	T1~T2	N0	0	＜2	＜5 cm	≥5 ng/ml	＜37 U/mL	＜0.05 ng/ml	＜10 mg/l	＜10 mg/l	＜3	Anastomosis instruments	Roux-en-Y	≥90 %	No	No	No	No	Internal validation set
608	Male	＜65	＜25 kg/m2	＜3	No	Yes	Open surgery	No	Total gastrectomy	No	No	No	≥30g/L	No	No	Yes	No	No	No	＜270 min	＜100 ml	T1~T2	N0	0	＜2	≥5 cm	≥5 ng/ml	≥37 U/mL	＜0.05 ng/ml	＜10 mg/l	＜10 mg/l	≥3	Anastomosis instruments	Roux-en-Y	≥90 %	No	No	No	No	Internal validation set
609	Female	＜65	＜25 kg/m2	＜3	No	No	Open surgery	No	Distal gastrectomy	No	No	No	≥30g/L	No	Yes	No	No	No	No	＜270 min	＜100 ml	T3~T4	N0	0	≥2	＜5 cm	＜5 ng/ml	≥37 U/mL	≥0.05 ng/ml	＜10 mg/l	≥10 mg/l	＜3	Anastomosis instruments	Billroth Ⅰ	≥90 %	No	No	No	No	Internal validation set
610	Male	＜65	＜25 kg/m2	＜3	No	No	Open surgery	No	Distal gastrectomy	No	Yes	No	≥30g/L	Yes	No	No	No	No	No	＜270 min	＜100 ml	T1~T2	N0	0	≥2	＜5 cm	＜5 ng/ml	＜37 U/mL	≥0.05 ng/ml	＜10 mg/l	＜10 mg/l	＜3	Anastomosis instruments	Billroth Ⅰ	＜90 %	No	No	No	No	Internal validation set
611	Male	＜65	＜25 kg/m2	＜3	No	No	Open surgery	Yes	Proximal gastrectomy	No	No	No	≥30g/L	No	Yes	Yes	No	No	No	≥270 min	＜100 ml	T1~T2	N0	0	＜2	≥5 cm	＜5 ng/ml	＜37 U/mL	＜0.05 ng/ml	＜10 mg/l	＜10 mg/l	≥3	Anastomosis instruments	Billroth Ⅰ	≥90 %	No	No	No	No	Internal validation set
612	Male	＜65	＜25 kg/m2	＜3	No	No	Open surgery	Yes	Total gastrectomy	No	No	No	≥30g/L	No	No	No	No	No	No	＜270 min	＜100 ml	T3~T4	N0	0	≥2	＜5 cm	＜5 ng/ml	＜37 U/mL	＜0.05 ng/ml	≥10 mg/l	＜10 mg/l	＜3	Anastomosis instruments	Roux-en-Y	≥90 %	No	No	No	No	Internal validation set
613	Female	＜65	≥25 kg/m2	＜3	Yes	No	Open surgery	Yes	Total gastrectomy	No	Yes	No	≥30g/L	No	Yes	No	No	No	No	≥270 min	＜100 ml	T3~T4	N0	0	≥2	≥5 cm	＜5 ng/ml	＜37 U/mL	＜0.05 ng/ml	＜10 mg/l	＜10 mg/l	＜3	Anastomosis instruments	Billroth Ⅱ	≥90 %	No	No	No	No	Internal validation set
614	Female	＜65	＜25 kg/m2	≥3	No	Yes	Open surgery	No	Total gastrectomy	No	No	No	≥30g/L	No	Yes	Yes	No	No	No	≥270 min	＜100 ml	T1~T2	N0	0	＜2	≥5 cm	＜5 ng/ml	＜37 U/mL	≥0.05 ng/ml	＜10 mg/l	＜10 mg/l	≥3	Anastomosis instruments	Billroth Ⅱ	≥90 %	Yes	No	No	No	Internal validation set
615	Female	＜65	≥25 kg/m2	≥3	Yes	Yes	Open surgery	No	Distal gastrectomy	No	No	No	≥30g/L	No	Yes	No	No	No	No	＜270 min	≥100 ml	T3~T4	N1~N3	0	＜2	＜5 cm	＜5 ng/ml	＜37 U/mL	≥0.05 ng/ml	＜10 mg/l	＜10 mg/l	＜3	Anastomosis instruments	Billroth Ⅰ	≥90 %	No	No	No	No	Internal validation set
616	Female	＜65	＜25 kg/m2	＜3	No	No	Laparoscopic surgery	No	Distal gastrectomy	No	No	No	≥30g/L	No	No	No	No	No	No	＜270 min	＜100 ml	T3~T4	N0	0	≥2	≥5 cm	＜5 ng/ml	＜37 U/mL	＜0.05 ng/ml	≥10 mg/l	＜10 mg/l	＜3	Manual anastomosis	Billroth Ⅰ	≥90 %	No	No	No	No	Internal validation set
617	Female	≥65	＜25 kg/m2	≥3	No	No	Open surgery	No	Total gastrectomy	No	Yes	No	＜30g/L	No	No	No	No	Yes	Yes	＜270 min	＜100 ml	T1~T2	N0	0	＜2	≥5 cm	＜5 ng/ml	≥37 U/mL	＜0.05 ng/ml	＜10 mg/l	＜10 mg/l	＜3	Anastomosis instruments	Billroth Ⅰ	≥90 %	No	No	No	No	Internal validation set
618	Male	≥65	＜25 kg/m2	≥3	No	Yes	Open surgery	No	Total gastrectomy	No	No	No	＜30g/L	No	No	No	No	No	Yes	＜270 min	＜100 ml	T1~T2	N0	0	＜2	＜5 cm	＜5 ng/ml	≥37 U/mL	＜0.05 ng/ml	≥10 mg/l	＜10 mg/l	＜3	Manual anastomosis	Roux-en-Y	≥90 %	No	No	No	No	Internal validation set
619	Female	＜65	＜25 kg/m2	＜3	No	No	Open surgery	No	Distal gastrectomy	No	No	No	≥30g/L	No	No	Yes	No	No	No	＜270 min	＜100 ml	T1~T2	N0	0	≥2	＜5 cm	＜5 ng/ml	＜37 U/mL	＜0.05 ng/ml	＜10 mg/l	≥10 mg/l	＜3	Manual anastomosis	Roux-en-Y	≥90 %	No	No	No	No	Internal validation set
620	Male	＜65	≥25 kg/m2	≥3	Yes	Yes	Laparoscopic surgery	No	Total gastrectomy	No	Yes	Yes	＜30g/L	No	No	No	No	No	No	＜270 min	＜100 ml	T1~T2	N0	0	＜2	＜5 cm	≥5 ng/ml	≥37 U/mL	＜0.05 ng/ml	＜10 mg/l	≥10 mg/l	＜3	Anastomosis instruments	Billroth Ⅱ	≥90 %	No	No	No	No	Internal validation set
621	Male	＜65	＜25 kg/m2	≥3	Yes	No	Open surgery	No	Total gastrectomy	No	Yes	No	≥30g/L	Yes	No	No	No	No	No	＜270 min	＜100 ml	T3~T4	N0	0	＜2	≥5 cm	＜5 ng/ml	≥37 U/mL	＜0.05 ng/ml	＜10 mg/l	＜10 mg/l	＜3	Anastomosis instruments	Roux-en-Y	≥90 %	No	No	No	No	Internal validation set
622	Female	＜65	＜25 kg/m2	＜3	Yes	Yes	Laparoscopic surgery	No	Distal gastrectomy	Yes	No	No	≥30g/L	No	No	No	No	No	No	＜270 min	＜100 ml	T3~T4	N0	0	＜2	＜5 cm	＜5 ng/ml	≥37 U/mL	≥0.05 ng/ml	＜10 mg/l	＜10 mg/l	≥3	Anastomosis instruments	Billroth Ⅱ	≥90 %	No	No	No	No	Internal validation set
623	Female	＜65	≥25 kg/m2	＜3	Yes	No	Open surgery	No	Total gastrectomy	No	No	No	≥30g/L	No	Yes	No	No	No	No	≥270 min	＜100 ml	T1~T2	N0	0	＜2	≥5 cm	＜5 ng/ml	＜37 U/mL	＜0.05 ng/ml	＜10 mg/l	＜10 mg/l	＜3	Anastomosis instruments	Roux-en-Y	≥90 %	No	No	No	No	Internal validation set
624	Female	＜65	≥25 kg/m2	≥3	No	No	Open surgery	Yes	Proximal gastrectomy	No	No	No	≥30g/L	Yes	No	No	No	No	No	＜270 min	＜100 ml	T1~T2	N0	0	≥2	＜5 cm	≥5 ng/ml	＜37 U/mL	≥0.05 ng/ml	＜10 mg/l	＜10 mg/l	≥3	Manual anastomosis	Billroth Ⅱ	≥90 %	No	No	No	No	Internal validation set
625	Male	＜65	≥25 kg/m2	＜3	No	No	Laparoscopic surgery	Yes	Distal gastrectomy	No	No	No	≥30g/L	No	No	No	No	No	No	≥270 min	＜100 ml	T1~T2	N0	0	＜2	＜5 cm	＜5 ng/ml	＜37 U/mL	≥0.05 ng/ml	＜10 mg/l	＜10 mg/l	≥3	Manual anastomosis	Roux-en-Y	≥90 %	Yes	No	No	No	Internal validation set
626	Male	＜65	≥25 kg/m2	≥3	No	No	Open surgery	No	Distal gastrectomy	No	No	No	≥30g/L	No	Yes	No	No	No	No	≥270 min	＜100 ml	T3~T4	N0	1	≥2	＜5 cm	＜5 ng/ml	＜37 U/mL	＜0.05 ng/ml	＜10 mg/l	＜10 mg/l	＜3	Anastomosis instruments	Billroth Ⅰ	≥90 %	No	No	No	No	Internal validation set
627	Male	＜65	＜25 kg/m2	＜3	No	No	Open surgery	No	Total gastrectomy	No	No	No	≥30g/L	No	No	No	Yes	No	No	＜270 min	≥100 ml	T1~T2	N0	0	≥2	＜5 cm	＜5 ng/ml	＜37 U/mL	≥0.05 ng/ml	＜10 mg/l	＜10 mg/l	＜3	Anastomosis instruments	Billroth Ⅱ	＜90 %	No	No	No	No	Internal validation set
628	Male	＜65	＜25 kg/m2	＜3	No	No	Open surgery	Yes	Total gastrectomy	No	No	Yes	≥30g/L	No	Yes	No	Yes	No	No	≥270 min	＜100 ml	T3~T4	N1~N3	0	≥2	＜5 cm	＜5 ng/ml	＜37 U/mL	≥0.05 ng/ml	＜10 mg/l	＜10 mg/l	＜3	Anastomosis instruments	Billroth Ⅱ	≥90 %	No	No	No	No	Internal validation set
629	Male	＜65	＜25 kg/m2	＜3	No	Yes	Laparoscopic surgery	Yes	Proximal gastrectomy	No	No	No	≥30g/L	No	No	Yes	No	No	No	≥270 min	＜100 ml	T1~T2	N1~N3	0	≥2	≥5 cm	＜5 ng/ml	＜37 U/mL	＜0.05 ng/ml	＜10 mg/l	＜10 mg/l	＜3	Anastomosis instruments	Billroth Ⅱ	≥90 %	No	No	No	No	Internal validation set
630	Female	＜65	＜25 kg/m2	＜3	Yes	No	Laparoscopic surgery	No	Distal gastrectomy	No	No	No	≥30g/L	No	No	No	Yes	No	No	＜270 min	＜100 ml	T1~T2	N0	0	＜2	≥5 cm	＜5 ng/ml	＜37 U/mL	≥0.05 ng/ml	＜10 mg/l	＜10 mg/l	＜3	Anastomosis instruments	Billroth Ⅱ	≥90 %	No	No	No	No	Internal validation set
631	Female	≥65	＜25 kg/m2	＜3	Yes	Yes	Laparoscopic surgery	No	Proximal gastrectomy	No	Yes	No	≥30g/L	No	No	Yes	No	Yes	No	＜270 min	＜100 ml	T1~T2	N0	0	＜2	＜5 cm	＜5 ng/ml	＜37 U/mL	≥0.05 ng/ml	＜10 mg/l	＜10 mg/l	＜3	Anastomosis instruments	Billroth Ⅰ	≥90 %	No	No	No	No	Internal validation set
632	Male	＜65	＜25 kg/m2	≥3	No	No	Open surgery	Yes	Total gastrectomy	No	Yes	Yes	＜30g/L	No	No	No	No	Yes	No	＜270 min	＜100 ml	T1~T2	N0	0	＜2	≥5 cm	≥5 ng/ml	＜37 U/mL	＜0.05 ng/ml	≥10 mg/l	＜10 mg/l	≥3	Anastomosis instruments	Billroth Ⅱ	≥90 %	No	No	No	No	Internal validation set
633	Male	＜65	＜25 kg/m2	＜3	Yes	No	Open surgery	No	Distal gastrectomy	No	No	No	≥30g/L	No	No	No	No	No	No	≥270 min	＜100 ml	T1~T2	N0	0	＜2	＜5 cm	＜5 ng/ml	＜37 U/mL	＜0.05 ng/ml	＜10 mg/l	＜10 mg/l	＜3	Manual anastomosis	Roux-en-Y	≥90 %	No	No	No	No	Internal validation set
634	Female	≥65	＜25 kg/m2	≥3	No	Yes	Open surgery	No	Proximal gastrectomy	No	No	No	≥30g/L	No	No	No	No	No	No	＜270 min	＜100 ml	T1~T2	N0	0	＜2	≥5 cm	≥5 ng/ml	≥37 U/mL	≥0.05 ng/ml	≥10 mg/l	≥10 mg/l	≥3	Manual anastomosis	Roux-en-Y	≥90 %	No	No	No	No	Internal validation set
635	Male	＜65	≥25 kg/m2	＜3	No	Yes	Laparoscopic surgery	No	Total gastrectomy	No	No	Yes	＜30g/L	Yes	No	No	No	No	No	＜270 min	＜100 ml	T3~T4	N0	0	＜2	≥5 cm	≥5 ng/ml	≥37 U/mL	＜0.05 ng/ml	≥10 mg/l	＜10 mg/l	≥3	Anastomosis instruments	Billroth Ⅰ	≥90 %	No	No	No	No	Internal validation set
636	Female	≥65	≥25 kg/m2	≥3	Yes	No	Laparoscopic surgery	No	Distal gastrectomy	No	Yes	Yes	≥30g/L	Yes	No	No	No	No	No	＜270 min	＜100 ml	T3~T4	N0	0	＜2	＜5 cm	≥5 ng/ml	＜37 U/mL	＜0.05 ng/ml	＜10 mg/l	＜10 mg/l	＜3	Anastomosis instruments	Billroth Ⅰ	≥90 %	No	No	No	No	Internal validation set
637	Male	≥65	≥25 kg/m2	≥3	No	No	Open surgery	No	Distal gastrectomy	No	Yes	No	≥30g/L	No	No	No	Yes	No	No	＜270 min	＜100 ml	T1~T2	N0	0	＜2	＜5 cm	＜5 ng/ml	≥37 U/mL	＜0.05 ng/ml	≥10 mg/l	＜10 mg/l	≥3	Anastomosis instruments	Billroth Ⅰ	≥90 %	No	No	No	No	Internal validation set
638	Female	＜65	＜25 kg/m2	＜3	No	No	Open surgery	No	Distal gastrectomy	Yes	No	No	≥30g/L	Yes	No	No	No	No	Yes	＜270 min	＜100 ml	T1~T2	N0	0	≥2	＜5 cm	＜5 ng/ml	＜37 U/mL	＜0.05 ng/ml	＜10 mg/l	＜10 mg/l	＜3	Anastomosis instruments	Billroth Ⅱ	≥90 %	No	No	No	No	Internal validation set
639	Male	＜65	≥25 kg/m2	＜3	No	No	Open surgery	No	Proximal gastrectomy	Yes	No	No	≥30g/L	No	Yes	No	No	No	No	＜270 min	＜100 ml	T1~T2	N0	0	≥2	≥5 cm	＜5 ng/ml	＜37 U/mL	＜0.05 ng/ml	≥10 mg/l	＜10 mg/l	＜3	Anastomosis instruments	Billroth Ⅰ	≥90 %	No	No	No	No	Internal validation set
640	Male	＜65	≥25 kg/m2	＜3	Yes	No	Laparoscopic surgery	Yes	Total gastrectomy	No	No	No	≥30g/L	No	No	No	No	No	No	＜270 min	＜100 ml	T1~T2	N1~N3	0	＜2	≥5 cm	＜5 ng/ml	＜37 U/mL	＜0.05 ng/ml	≥10 mg/l	＜10 mg/l	＜3	Anastomosis instruments	Roux-en-Y	≥90 %	No	No	No	No	Internal validation set
641	Male	＜65	＜25 kg/m2	≥3	No	No	Open surgery	No	Distal gastrectomy	No	No	No	＜30g/L	No	No	No	Yes	Yes	No	＜270 min	＜100 ml	T3~T4	N0	0	＜2	≥5 cm	＜5 ng/ml	＜37 U/mL	＜0.05 ng/ml	＜10 mg/l	＜10 mg/l	≥3	Anastomosis instruments	Roux-en-Y	≥90 %	Yes	No	No	No	Internal validation set
642	Female	＜65	＜25 kg/m2	＜3	No	No	Laparoscopic surgery	Yes	Total gastrectomy	No	No	No	≥30g/L	No	Yes	No	Yes	No	No	＜270 min	＜100 ml	T3~T4	N1~N3	0	＜2	＜5 cm	＜5 ng/ml	＜37 U/mL	＜0.05 ng/ml	＜10 mg/l	＜10 mg/l	＜3	Anastomosis instruments	Billroth Ⅰ	≥90 %	No	No	No	No	Internal validation set
643	Female	＜65	＜25 kg/m2	＜3	No	No	Open surgery	No	Proximal gastrectomy	No	No	No	＜30g/L	No	Yes	Yes	No	Yes	No	＜270 min	＜100 ml	T1~T2	N0	0	＜2	≥5 cm	＜5 ng/ml	＜37 U/mL	＜0.05 ng/ml	≥10 mg/l	＜10 mg/l	＜3	Anastomosis instruments	Billroth Ⅱ	＜90 %	No	No	No	No	Internal validation set
644	Male	＜65	＜25 kg/m2	＜3	No	Yes	Open surgery	No	Distal gastrectomy	No	No	No	≥30g/L	No	No	No	No	No	No	＜270 min	＜100 ml	T1~T2	N0	0	＜2	＜5 cm	＜5 ng/ml	＜37 U/mL	＜0.05 ng/ml	＜10 mg/l	＜10 mg/l	≥3	Manual anastomosis	Roux-en-Y	≥90 %	No	No	No	No	Internal validation set
645	Male	＜65	＜25 kg/m2	＜3	No	Yes	Open surgery	Yes	Total gastrectomy	No	No	No	≥30g/L	No	No	No	No	Yes	No	＜270 min	＜100 ml	T1~T2	N0	0	＜2	≥5 cm	≥5 ng/ml	≥37 U/mL	＜0.05 ng/ml	≥10 mg/l	＜10 mg/l	＜3	Anastomosis instruments	Roux-en-Y	≥90 %	No	No	No	No	Internal validation set
646	Male	＜65	＜25 kg/m2	＜3	No	No	Laparoscopic surgery	Yes	Total gastrectomy	No	No	No	≥30g/L	No	No	No	No	No	No	≥270 min	＜100 ml	T1~T2	N0	0	＜2	≥5 cm	＜5 ng/ml	≥37 U/mL	≥0.05 ng/ml	≥10 mg/l	＜10 mg/l	＜3	Manual anastomosis	Roux-en-Y	≥90 %	No	No	No	No	Internal validation set
647	Male	＜65	＜25 kg/m2	＜3	No	No	Laparoscopic surgery	Yes	Total gastrectomy	No	No	No	≥30g/L	No	No	No	No	No	No	≥270 min	＜100 ml	T1~T2	N0	0	≥2	＜5 cm	≥5 ng/ml	＜37 U/mL	≥0.05 ng/ml	≥10 mg/l	＜10 mg/l	＜3	Anastomosis instruments	Roux-en-Y	≥90 %	No	No	No	No	Internal validation set
648	Male	＜65	＜25 kg/m2	＜3	No	Yes	Open surgery	Yes	Total gastrectomy	No	No	No	≥30g/L	No	No	Yes	No	No	No	≥270 min	＜100 ml	T1~T2	N0	0	＜2	≥5 cm	≥5 ng/ml	≥37 U/mL	＜0.05 ng/ml	＜10 mg/l	＜10 mg/l	＜3	Anastomosis instruments	Billroth Ⅰ	≥90 %	No	No	No	No	Internal validation set
649	Male	≥65	＜25 kg/m2	≥3	Yes	Yes	Open surgery	No	Proximal gastrectomy	No	No	No	≥30g/L	No	No	No	No	No	No	≥270 min	＜100 ml	T1~T2	N0	0	＜2	≥5 cm	＜5 ng/ml	≥37 U/mL	＜0.05 ng/ml	＜10 mg/l	＜10 mg/l	＜3	Anastomosis instruments	Roux-en-Y	≥90 %	No	No	No	No	Internal validation set
650	Female	＜65	＜25 kg/m2	＜3	Yes	No	Laparoscopic surgery	No	Distal gastrectomy	Yes	Yes	No	≥30g/L	No	No	No	No	No	No	＜270 min	＜100 ml	T3~T4	N0	0	＜2	＜5 cm	＜5 ng/ml	≥37 U/mL	≥0.05 ng/ml	≥10 mg/l	＜10 mg/l	＜3	Anastomosis instruments	Billroth Ⅰ	≥90 %	No	No	No	No	Internal validation set
651	Male	＜65	＜25 kg/m2	＜3	No	No	Laparoscopic surgery	No	Total gastrectomy	No	No	No	≥30g/L	No	Yes	No	No	No	Yes	＜270 min	≥100 ml	T3~T4	N1~N3	1	＜2	＜5 cm	＜5 ng/ml	＜37 U/mL	＜0.05 ng/ml	≥10 mg/l	＜10 mg/l	＜3	Anastomosis instruments	Billroth Ⅱ	≥90 %	No	No	No	No	Internal validation set
652	Male	≥65	≥25 kg/m2	＜3	Yes	No	Open surgery	No	Total gastrectomy	No	No	No	＜30g/L	Yes	No	No	No	No	No	＜270 min	＜100 ml	T1~T2	N0	1	＜2	＜5 cm	≥5 ng/ml	＜37 U/mL	＜0.05 ng/ml	≥10 mg/l	≥10 mg/l	≥3	Anastomosis instruments	Roux-en-Y	≥90 %	No	No	No	No	Internal validation set
653	Female	≥65	＜25 kg/m2	≥3	No	No	Open surgery	No	Total gastrectomy	No	No	No	≥30g/L	No	Yes	No	No	No	No	＜270 min	≥100 ml	T3~T4	N1~N3	0	＜2	＜5 cm	＜5 ng/ml	＜37 U/mL	＜0.05 ng/ml	＜10 mg/l	≥10 mg/l	＜3	Anastomosis instruments	Billroth Ⅱ	≥90 %	No	No	No	No	Internal validation set
654	Female	＜65	＜25 kg/m2	＜3	No	No	Open surgery	Yes	Proximal gastrectomy	No	No	No	≥30g/L	Yes	No	No	No	No	No	＜270 min	＜100 ml	T1~T2	N0	0	＜2	＜5 cm	＜5 ng/ml	＜37 U/mL	＜0.05 ng/ml	＜10 mg/l	＜10 mg/l	＜3	Anastomosis instruments	Billroth Ⅱ	≥90 %	No	No	No	No	Internal validation set
655	Male	＜65	＜25 kg/m2	＜3	No	No	Open surgery	No	Distal gastrectomy	Yes	No	Yes	≥30g/L	No	No	No	No	No	Yes	＜270 min	＜100 ml	T1~T2	N0	0	＜2	＜5 cm	＜5 ng/ml	＜37 U/mL	＜0.05 ng/ml	＜10 mg/l	＜10 mg/l	＜3	Anastomosis instruments	Roux-en-Y	≥90 %	No	No	No	No	Internal validation set
656	Female	＜65	≥25 kg/m2	＜3	No	No	Open surgery	No	Total gastrectomy	No	No	Yes	≥30g/L	No	No	No	No	No	No	＜270 min	＜100 ml	T1~T2	N0	0	＜2	＜5 cm	＜5 ng/ml	＜37 U/mL	＜0.05 ng/ml	＜10 mg/l	＜10 mg/l	≥3	Anastomosis instruments	Roux-en-Y	≥90 %	No	No	No	No	Internal validation set
657	Male	＜65	≥25 kg/m2	＜3	Yes	Yes	Laparoscopic surgery	No	Total gastrectomy	No	No	No	≥30g/L	No	No	No	Yes	No	No	＜270 min	＜100 ml	T1~T2	N0	0	＜2	＜5 cm	＜5 ng/ml	＜37 U/mL	＜0.05 ng/ml	＜10 mg/l	＜10 mg/l	＜3	Manual anastomosis	Roux-en-Y	≥90 %	No	No	No	No	Internal validation set
658	Female	＜65	＜25 kg/m2	＜3	No	No	Open surgery	No	Distal gastrectomy	No	No	No	≥30g/L	No	No	Yes	No	No	No	＜270 min	＜100 ml	T1~T2	N1~N3	0	＜2	＜5 cm	＜5 ng/ml	＜37 U/mL	＜0.05 ng/ml	＜10 mg/l	＜10 mg/l	＜3	Anastomosis instruments	Roux-en-Y	≥90 %	No	No	No	No	Internal validation set
659	Male	＜65	＜25 kg/m2	＜3	No	Yes	Laparoscopic surgery	No	Distal gastrectomy	No	No	No	≥30g/L	No	No	No	No	Yes	No	≥270 min	＜100 ml	T1~T2	N0	0	＜2	＜5 cm	≥5 ng/ml	＜37 U/mL	＜0.05 ng/ml	＜10 mg/l	＜10 mg/l	＜3	Anastomosis instruments	Roux-en-Y	≥90 %	Yes	No	No	No	Internal validation set
660	Female	＜65	＜25 kg/m2	≥3	No	No	Laparoscopic surgery	Yes	Proximal gastrectomy	No	No	No	≥30g/L	No	No	No	No	No	No	≥270 min	＜100 ml	T1~T2	N0	0	＜2	＜5 cm	≥5 ng/ml	＜37 U/mL	＜0.05 ng/ml	≥10 mg/l	＜10 mg/l	＜3	Anastomosis instruments	Billroth Ⅰ	≥90 %	No	No	No	No	Internal validation set
661	Male	＜65	＜25 kg/m2	＜3	No	Yes	Open surgery	Yes	Proximal gastrectomy	No	No	No	≥30g/L	No	Yes	No	No	No	No	≥270 min	＜100 ml	T1~T2	N0	0	≥2	＜5 cm	＜5 ng/ml	＜37 U/mL	＜0.05 ng/ml	≥10 mg/l	＜10 mg/l	＜3	Manual anastomosis	Billroth Ⅱ	≥90 %	Yes	No	No	No	Internal validation set
662	Female	＜65	＜25 kg/m2	＜3	No	No	Laparoscopic surgery	No	Proximal gastrectomy	Yes	No	No	≥30g/L	No	Yes	No	No	No	No	＜270 min	＜100 ml	T1~T2	N0	0	＜2	≥5 cm	≥5 ng/ml	＜37 U/mL	≥0.05 ng/ml	＜10 mg/l	≥10 mg/l	＜3	Anastomosis instruments	Roux-en-Y	＜90 %	No	No	No	No	Internal validation set
663	Male	≥65	＜25 kg/m2	＜3	Yes	Yes	Open surgery	Yes	Distal gastrectomy	Yes	No	No	＜30g/L	No	No	No	No	Yes	No	＜270 min	＜100 ml	T1~T2	N0	0	≥2	＜5 cm	＜5 ng/ml	＜37 U/mL	＜0.05 ng/ml	＜10 mg/l	≥10 mg/l	＜3	Anastomosis instruments	Roux-en-Y	≥90 %	No	No	No	No	Internal validation set
664	Male	≥65	≥25 kg/m2	＜3	No	No	Laparoscopic surgery	No	Distal gastrectomy	No	No	No	＜30g/L	No	Yes	No	No	No	No	≥270 min	＜100 ml	T3~T4	N0	0	≥2	≥5 cm	＜5 ng/ml	＜37 U/mL	≥0.05 ng/ml	≥10 mg/l	＜10 mg/l	＜3	Manual anastomosis	Roux-en-Y	≥90 %	No	No	No	No	Internal validation set
665	Male	＜65	＜25 kg/m2	＜3	No	No	Open surgery	No	Distal gastrectomy	No	Yes	No	≥30g/L	Yes	No	No	No	No	No	≥270 min	＜100 ml	T1~T2	N0	0	＜2	＜5 cm	＜5 ng/ml	＜37 U/mL	＜0.05 ng/ml	＜10 mg/l	＜10 mg/l	＜3	Anastomosis instruments	Billroth Ⅰ	≥90 %	No	No	No	No	Internal validation set
666	Female	＜65	＜25 kg/m2	＜3	Yes	No	Laparoscopic surgery	Yes	Proximal gastrectomy	Yes	Yes	No	≥30g/L	No	No	No	No	No	Yes	＜270 min	＜100 ml	T3~T4	N0	1	≥2	＜5 cm	＜5 ng/ml	≥37 U/mL	＜0.05 ng/ml	≥10 mg/l	≥10 mg/l	≥3	Anastomosis instruments	Billroth Ⅱ	≥90 %	No	No	No	No	Internal validation set
667	Female	＜65	＜25 kg/m2	＜3	Yes	No	Open surgery	No	Total gastrectomy	No	No	No	≥30g/L	No	No	Yes	No	No	No	≥270 min	≥100 ml	T1~T2	N0	0	≥2	＜5 cm	＜5 ng/ml	＜37 U/mL	＜0.05 ng/ml	＜10 mg/l	＜10 mg/l	≥3	Anastomosis instruments	Roux-en-Y	≥90 %	No	No	No	No	Internal validation set
668	Male	＜65	≥25 kg/m2	＜3	Yes	No	Open surgery	No	Distal gastrectomy	No	Yes	Yes	≥30g/L	No	No	No	No	No	No	＜270 min	＜100 ml	T1~T2	N0	0	＜2	≥5 cm	＜5 ng/ml	＜37 U/mL	＜0.05 ng/ml	＜10 mg/l	≥10 mg/l	＜3	Anastomosis instruments	Billroth Ⅱ	≥90 %	No	No	No	No	Internal validation set
669	Male	＜65	≥25 kg/m2	≥3	No	Yes	Laparoscopic surgery	Yes	Proximal gastrectomy	No	No	No	≥30g/L	No	No	No	Yes	No	No	＜270 min	＜100 ml	T3~T4	N1~N3	0	＜2	＜5 cm	＜5 ng/ml	≥37 U/mL	＜0.05 ng/ml	≥10 mg/l	＜10 mg/l	≥3	Anastomosis instruments	Billroth Ⅰ	≥90 %	No	No	No	No	Internal validation set
670	Male	＜65	＜25 kg/m2	＜3	No	No	Laparoscopic surgery	Yes	Proximal gastrectomy	No	No	No	＜30g/L	No	No	Yes	No	No	No	＜270 min	≥100 ml	T1~T2	N0	0	≥2	≥5 cm	＜5 ng/ml	＜37 U/mL	＜0.05 ng/ml	＜10 mg/l	＜10 mg/l	＜3	Anastomosis instruments	Roux-en-Y	≥90 %	No	No	No	No	Internal validation set
671	Female	＜65	≥25 kg/m2	≥3	No	No	Open surgery	No	Proximal gastrectomy	No	Yes	No	＜30g/L	No	No	Yes	Yes	No	No	＜270 min	≥100 ml	T1~T2	N0	0	＜2	≥5 cm	＜5 ng/ml	≥37 U/mL	≥0.05 ng/ml	≥10 mg/l	＜10 mg/l	＜3	Anastomosis instruments	Billroth Ⅰ	≥90 %	No	No	No	No	Internal validation set
672	Male	＜65	＜25 kg/m2	≥3	No	No	Open surgery	No	Proximal gastrectomy	No	Yes	No	≥30g/L	Yes	No	No	No	Yes	No	＜270 min	＜100 ml	T1~T2	N0	0	＜2	＜5 cm	＜5 ng/ml	＜37 U/mL	≥0.05 ng/ml	≥10 mg/l	＜10 mg/l	＜3	Anastomosis instruments	Roux-en-Y	≥90 %	No	No	No	No	Internal validation set
673	Female	＜65	＜25 kg/m2	＜3	No	No	Open surgery	No	Proximal gastrectomy	No	No	Yes	≥30g/L	Yes	No	No	No	No	No	＜270 min	＜100 ml	T1~T2	N0	0	＜2	≥5 cm	＜5 ng/ml	≥37 U/mL	＜0.05 ng/ml	≥10 mg/l	＜10 mg/l	＜3	Anastomosis instruments	Roux-en-Y	≥90 %	No	No	No	No	Internal validation set
674	Male	＜65	＜25 kg/m2	＜3	No	No	Open surgery	No	Total gastrectomy	No	No	Yes	≥30g/L	No	No	No	No	No	No	＜270 min	＜100 ml	T1~T2	N0	0	＜2	＜5 cm	≥5 ng/ml	＜37 U/mL	＜0.05 ng/ml	≥10 mg/l	＜10 mg/l	＜3	Anastomosis instruments	Billroth Ⅱ	≥90 %	No	No	No	No	Internal validation set
675	Female	＜65	＜25 kg/m2	＜3	Yes	Yes	Open surgery	No	Proximal gastrectomy	No	No	No	≥30g/L	No	No	Yes	No	No	No	≥270 min	≥100 ml	T1~T2	N0	0	＜2	≥5 cm	＜5 ng/ml	≥37 U/mL	＜0.05 ng/ml	＜10 mg/l	＜10 mg/l	＜3	Anastomosis instruments	Roux-en-Y	≥90 %	No	No	No	No	Internal validation set
676	Male	＜65	＜25 kg/m2	＜3	No	No	Open surgery	No	Distal gastrectomy	Yes	No	No	≥30g/L	No	Yes	No	No	Yes	No	≥270 min	≥100 ml	T1~T2	N0	0	≥2	≥5 cm	＜5 ng/ml	＜37 U/mL	＜0.05 ng/ml	＜10 mg/l	＜10 mg/l	＜3	Manual anastomosis	Roux-en-Y	≥90 %	Yes	No	No	No	Internal validation set
677	Male	＜65	＜25 kg/m2	＜3	Yes	No	Open surgery	Yes	Proximal gastrectomy	No	No	No	≥30g/L	No	Yes	No	No	Yes	No	≥270 min	＜100 ml	T1~T2	N0	0	≥2	≥5 cm	＜5 ng/ml	＜37 U/mL	≥0.05 ng/ml	＜10 mg/l	＜10 mg/l	＜3	Manual anastomosis	Billroth Ⅰ	≥90 %	Yes	No	No	No	Internal validation set
678	Male	≥65	＜25 kg/m2	＜3	Yes	No	Open surgery	No	Total gastrectomy	Yes	No	No	≥30g/L	No	No	No	No	No	Yes	＜270 min	≥100 ml	T1~T2	N0	1	＜2	＜5 cm	＜5 ng/ml	≥37 U/mL	＜0.05 ng/ml	≥10 mg/l	≥10 mg/l	＜3	Anastomosis instruments	Billroth Ⅰ	≥90 %	No	No	No	No	Internal validation set
679	Female	≥65	＜25 kg/m2	＜3	No	No	Open surgery	No	Distal gastrectomy	No	No	No	≥30g/L	No	No	No	No	No	Yes	≥270 min	≥100 ml	T1~T2	N0	0	＜2	＜5 cm	＜5 ng/ml	≥37 U/mL	＜0.05 ng/ml	＜10 mg/l	＜10 mg/l	＜3	Manual anastomosis	Billroth Ⅱ	≥90 %	No	No	No	No	Internal validation set
680	Male	＜65	＜25 kg/m2	＜3	Yes	Yes	Open surgery	No	Proximal gastrectomy	No	No	No	≥30g/L	No	No	No	No	No	No	≥270 min	＜100 ml	T1~T2	N0	0	＜2	＜5 cm	＜5 ng/ml	＜37 U/mL	＜0.05 ng/ml	≥10 mg/l	＜10 mg/l	＜3	Anastomosis instruments	Roux-en-Y	≥90 %	No	No	No	No	Internal validation set
681	Female	＜65	≥25 kg/m2	≥3	Yes	No	Open surgery	No	Total gastrectomy	No	No	No	≥30g/L	No	No	No	No	No	No	＜270 min	＜100 ml	T3~T4	N0	0	＜2	＜5 cm	＜5 ng/ml	＜37 U/mL	≥0.05 ng/ml	≥10 mg/l	≥10 mg/l	≥3	Anastomosis instruments	Roux-en-Y	≥90 %	No	No	No	No	Internal validation set
682	Male	＜65	＜25 kg/m2	＜3	No	No	Open surgery	Yes	Total gastrectomy	No	Yes	No	≥30g/L	No	No	Yes	No	No	No	＜270 min	＜100 ml	T1~T2	N1~N3	0	＜2	＜5 cm	＜5 ng/ml	≥37 U/mL	＜0.05 ng/ml	≥10 mg/l	＜10 mg/l	≥3	Anastomosis instruments	Billroth Ⅱ	≥90 %	No	No	No	No	Internal validation set
683	Male	＜65	≥25 kg/m2	≥3	No	No	Open surgery	Yes	Proximal gastrectomy	No	No	No	＜30g/L	No	No	No	No	No	No	＜270 min	＜100 ml	T1~T2	N1~N3	0	＜2	＜5 cm	＜5 ng/ml	＜37 U/mL	＜0.05 ng/ml	＜10 mg/l	＜10 mg/l	≥3	Anastomosis instruments	Roux-en-Y	≥90 %	No	No	No	No	Internal validation set
684	Female	＜65	＜25 kg/m2	≥3	Yes	No	Laparoscopic surgery	No	Total gastrectomy	No	No	Yes	＜30g/L	Yes	No	Yes	No	No	No	＜270 min	＜100 ml	T3~T4	N0	0	≥2	＜5 cm	≥5 ng/ml	＜37 U/mL	＜0.05 ng/ml	＜10 mg/l	＜10 mg/l	＜3	Anastomosis instruments	Billroth Ⅰ	＜90 %	No	No	No	No	Internal validation set
685	Male	＜65	＜25 kg/m2	＜3	Yes	No	Laparoscopic surgery	Yes	Distal gastrectomy	No	Yes	No	≥30g/L	No	No	No	No	No	No	＜270 min	≥100 ml	T3~T4	N0	0	＜2	≥5 cm	≥5 ng/ml	≥37 U/mL	＜0.05 ng/ml	＜10 mg/l	≥10 mg/l	＜3	Anastomosis instruments	Billroth Ⅰ	≥90 %	No	No	No	No	Internal validation set
686	Female	＜65	＜25 kg/m2	＜3	No	No	Open surgery	Yes	Proximal gastrectomy	No	No	No	≥30g/L	No	No	No	No	No	No	＜270 min	≥100 ml	T1~T2	N1~N3	0	≥2	≥5 cm	＜5 ng/ml	＜37 U/mL	＜0.05 ng/ml	≥10 mg/l	＜10 mg/l	＜3	Anastomosis instruments	Billroth Ⅱ	≥90 %	No	No	No	No	Internal validation set
687	Male	＜65	＜25 kg/m2	＜3	No	No	Laparoscopic surgery	Yes	Total gastrectomy	No	No	Yes	≥30g/L	No	Yes	No	No	No	No	＜270 min	＜100 ml	T1~T2	N0	0	≥2	≥5 cm	＜5 ng/ml	＜37 U/mL	＜0.05 ng/ml	＜10 mg/l	＜10 mg/l	＜3	Manual anastomosis	Billroth Ⅱ	≥90 %	No	No	No	No	Internal validation set
688	Male	≥65	＜25 kg/m2	≥3	No	No	Open surgery	No	Total gastrectomy	No	No	Yes	＜30g/L	No	No	No	No	Yes	No	＜270 min	＜100 ml	T1~T2	N0	0	＜2	＜5 cm	＜5 ng/ml	＜37 U/mL	＜0.05 ng/ml	＜10 mg/l	＜10 mg/l	＜3	Anastomosis instruments	Billroth Ⅰ	≥90 %	No	No	No	No	Internal validation set
689	Female	＜65	＜25 kg/m2	＜3	No	No	Laparoscopic surgery	Yes	Proximal gastrectomy	Yes	No	No	＜30g/L	No	No	No	No	Yes	No	≥270 min	＜100 ml	T3~T4	N0	0	≥2	≥5 cm	＜5 ng/ml	≥37 U/mL	≥0.05 ng/ml	＜10 mg/l	＜10 mg/l	＜3	Anastomosis instruments	Roux-en-Y	≥90 %	No	No	No	No	Internal validation set
690	Male	＜65	＜25 kg/m2	＜3	No	Yes	Laparoscopic surgery	Yes	Distal gastrectomy	No	Yes	No	≥30g/L	Yes	Yes	No	No	No	No	＜270 min	＜100 ml	T1~T2	N0	0	≥2	≥5 cm	＜5 ng/ml	＜37 U/mL	＜0.05 ng/ml	≥10 mg/l	＜10 mg/l	＜3	Manual anastomosis	Roux-en-Y	≥90 %	No	No	No	No	Internal validation set
691	Male	＜65	＜25 kg/m2	＜3	No	Yes	Laparoscopic surgery	No	Distal gastrectomy	No	No	No	≥30g/L	Yes	No	No	No	No	No	＜270 min	＜100 ml	T3~T4	N0	0	＜2	≥5 cm	＜5 ng/ml	＜37 U/mL	＜0.05 ng/ml	＜10 mg/l	＜10 mg/l	≥3	Manual anastomosis	Roux-en-Y	≥90 %	No	No	No	No	Internal validation set
692	Male	＜65	＜25 kg/m2	＜3	No	No	Open surgery	No	Proximal gastrectomy	Yes	No	No	≥30g/L	No	Yes	Yes	No	No	No	＜270 min	＜100 ml	T1~T2	N0	0	＜2	＜5 cm	＜5 ng/ml	＜37 U/mL	≥0.05 ng/ml	≥10 mg/l	＜10 mg/l	＜3	Anastomosis instruments	Billroth Ⅱ	≥90 %	No	No	No	No	Internal validation set
693	Female	＜65	＜25 kg/m2	＜3	Yes	No	Open surgery	No	Distal gastrectomy	No	No	No	≥30g/L	No	No	Yes	No	No	No	≥270 min	≥100 ml	T1~T2	N0	0	≥2	＜5 cm	≥5 ng/ml	＜37 U/mL	≥0.05 ng/ml	＜10 mg/l	＜10 mg/l	＜3	Manual anastomosis	Billroth Ⅱ	≥90 %	No	No	No	No	Internal validation set
694	Male	＜65	＜25 kg/m2	＜3	Yes	Yes	Laparoscopic surgery	Yes	Proximal gastrectomy	No	No	No	≥30g/L	No	No	No	No	No	No	＜270 min	＜100 ml	T1~T2	N0	0	＜2	＜5 cm	≥5 ng/ml	＜37 U/mL	＜0.05 ng/ml	≥10 mg/l	＜10 mg/l	＜3	Anastomosis instruments	Billroth Ⅱ	≥90 %	Yes	No	No	No	Internal validation set
695	Male	＜65	＜25 kg/m2	≥3	No	Yes	Open surgery	No	Total gastrectomy	No	No	No	≥30g/L	No	No	No	Yes	No	No	≥270 min	＜100 ml	T1~T2	N0	0	≥2	＜5 cm	≥5 ng/ml	＜37 U/mL	≥0.05 ng/ml	＜10 mg/l	＜10 mg/l	＜3	Anastomosis instruments	Billroth Ⅱ	＜90 %	No	No	No	No	Internal validation set
696	Male	＜65	≥25 kg/m2	＜3	No	No	Open surgery	No	Total gastrectomy	No	No	No	≥30g/L	No	No	Yes	No	No	No	＜270 min	≥100 ml	T1~T2	N0	0	≥2	＜5 cm	＜5 ng/ml	＜37 U/mL	＜0.05 ng/ml	＜10 mg/l	≥10 mg/l	≥3	Anastomosis instruments	Billroth Ⅱ	≥90 %	No	No	No	No	Internal validation set
697	Female	≥65	≥25 kg/m2	＜3	Yes	No	Open surgery	No	Total gastrectomy	No	No	No	≥30g/L	No	No	No	No	No	No	＜270 min	＜100 ml	T1~T2	N0	0	≥2	＜5 cm	＜5 ng/ml	＜37 U/mL	＜0.05 ng/ml	＜10 mg/l	≥10 mg/l	≥3	Anastomosis instruments	Billroth Ⅱ	≥90 %	No	No	No	No	Internal validation set
698	Female	＜65	＜25 kg/m2	≥3	Yes	No	Laparoscopic surgery	Yes	Distal gastrectomy	No	No	No	＜30g/L	No	No	No	No	No	No	＜270 min	＜100 ml	T1~T2	N0	1	≥2	＜5 cm	＜5 ng/ml	＜37 U/mL	＜0.05 ng/ml	＜10 mg/l	＜10 mg/l	＜3	Anastomosis instruments	Billroth Ⅰ	≥90 %	No	No	No	No	Internal validation set
699	Male	≥65	≥25 kg/m2	＜3	No	No	Open surgery	Yes	Proximal gastrectomy	No	No	No	≥30g/L	Yes	Yes	No	No	No	No	≥270 min	＜100 ml	T1~T2	N0	0	＜2	＜5 cm	＜5 ng/ml	≥37 U/mL	＜0.05 ng/ml	≥10 mg/l	＜10 mg/l	＜3	Anastomosis instruments	Billroth Ⅰ	≥90 %	No	No	No	No	Internal validation set
700	Male	＜65	＜25 kg/m2	＜3	Yes	No	Laparoscopic surgery	No	Total gastrectomy	No	Yes	Yes	＜30g/L	Yes	Yes	No	No	Yes	No	≥270 min	≥100 ml	T3~T4	N1~N3	1	＜2	＜5 cm	＜5 ng/ml	≥37 U/mL	＜0.05 ng/ml	≥10 mg/l	＜10 mg/l	＜3	Anastomosis instruments	Roux-en-Y	≥90 %	No	No	No	No	Internal validation set
701	Female	＜65	＜25 kg/m2	＜3	No	No	Open surgery	No	Distal gastrectomy	No	No	Yes	＜30g/L	Yes	No	No	No	Yes	No	＜270 min	＜100 ml	T1~T2	N0	0	＜2	＜5 cm	＜5 ng/ml	≥37 U/mL	≥0.05 ng/ml	≥10 mg/l	＜10 mg/l	＜3	Anastomosis instruments	Roux-en-Y	≥90 %	No	No	No	No	Internal validation set
702	Male	≥65	＜25 kg/m2	＜3	No	No	Open surgery	No	Total gastrectomy	No	Yes	No	≥30g/L	No	No	No	No	No	No	＜270 min	＜100 ml	T1~T2	N0	0	＜2	＜5 cm	＜5 ng/ml	＜37 U/mL	＜0.05 ng/ml	≥10 mg/l	＜10 mg/l	＜3	Manual anastomosis	Billroth Ⅰ	≥90 %	No	No	No	No	Internal validation set
703	Female	＜65	＜25 kg/m2	＜3	No	No	Open surgery	No	Total gastrectomy	Yes	No	No	≥30g/L	No	No	No	No	No	No	＜270 min	＜100 ml	T1~T2	N1~N3	0	＜2	＜5 cm	＜5 ng/ml	＜37 U/mL	＜0.05 ng/ml	≥10 mg/l	＜10 mg/l	＜3	Anastomosis instruments	Billroth Ⅰ	≥90 %	No	No	No	No	Internal validation set
704	Male	≥65	＜25 kg/m2	＜3	No	No	Laparoscopic surgery	No	Proximal gastrectomy	No	No	No	≥30g/L	No	No	No	No	No	No	＜270 min	＜100 ml	T1~T2	N0	0	＜2	＜5 cm	＜5 ng/ml	＜37 U/mL	＜0.05 ng/ml	＜10 mg/l	＜10 mg/l	≥3	Manual anastomosis	Billroth Ⅱ	≥90 %	No	No	No	No	Internal validation set
705	Female	＜65	＜25 kg/m2	＜3	No	Yes	Open surgery	No	Distal gastrectomy	No	No	Yes	≥30g/L	No	No	No	No	No	No	＜270 min	＜100 ml	T1~T2	N0	0	＜2	＜5 cm	≥5 ng/ml	≥37 U/mL	＜0.05 ng/ml	＜10 mg/l	＜10 mg/l	＜3	Anastomosis instruments	Billroth Ⅰ	≥90 %	No	No	No	No	Internal validation set
706	Male	＜65	＜25 kg/m2	＜3	No	No	Laparoscopic surgery	Yes	Distal gastrectomy	No	No	No	≥30g/L	No	No	No	No	No	No	＜270 min	＜100 ml	T1~T2	N0	0	＜2	＜5 cm	＜5 ng/ml	≥37 U/mL	＜0.05 ng/ml	＜10 mg/l	＜10 mg/l	＜3	Manual anastomosis	Roux-en-Y	≥90 %	No	No	No	No	Internal validation set
707	Female	＜65	＜25 kg/m2	＜3	No	No	Open surgery	No	Total gastrectomy	No	No	No	≥30g/L	No	No	No	No	No	No	＜270 min	＜100 ml	T1~T2	N0	0	＜2	＜5 cm	＜5 ng/ml	＜37 U/mL	＜0.05 ng/ml	＜10 mg/l	＜10 mg/l	＜3	Anastomosis instruments	Billroth Ⅰ	≥90 %	No	No	No	No	Internal validation set
708	Male	＜65	＜25 kg/m2	＜3	No	No	Open surgery	No	Total gastrectomy	No	No	No	≥30g/L	No	No	No	No	No	No	＜270 min	＜100 ml	T1~T2	N0	0	＜2	＜5 cm	＜5 ng/ml	＜37 U/mL	＜0.05 ng/ml	≥10 mg/l	≥10 mg/l	＜3	Anastomosis instruments	Billroth Ⅱ	≥90 %	No	No	No	No	Internal validation set
709	Male	＜65	＜25 kg/m2	＜3	No	No	Open surgery	No	Distal gastrectomy	No	No	No	≥30g/L	No	Yes	Yes	No	No	No	≥270 min	＜100 ml	T3~T4	N0	0	＜2	＜5 cm	＜5 ng/ml	＜37 U/mL	＜0.05 ng/ml	≥10 mg/l	＜10 mg/l	≥3	Anastomosis instruments	Roux-en-Y	≥90 %	No	No	No	No	Internal validation set
710	Female	＜65	≥25 kg/m2	＜3	Yes	Yes	Laparoscopic surgery	No	Distal gastrectomy	No	No	No	≥30g/L	No	No	No	No	No	No	≥270 min	＜100 ml	T1~T2	N0	0	≥2	＜5 cm	＜5 ng/ml	＜37 U/mL	＜0.05 ng/ml	＜10 mg/l	≥10 mg/l	＜3	Anastomosis instruments	Roux-en-Y	≥90 %	No	No	No	No	Internal validation set
711	Male	＜65	＜25 kg/m2	＜3	No	No	Laparoscopic surgery	Yes	Total gastrectomy	No	No	Yes	＜30g/L	Yes	No	No	No	No	No	＜270 min	＜100 ml	T1~T2	N0	0	≥2	＜5 cm	≥5 ng/ml	＜37 U/mL	≥0.05 ng/ml	＜10 mg/l	＜10 mg/l	＜3	Manual anastomosis	Roux-en-Y	≥90 %	No	No	No	No	Internal validation set
712	Male	＜65	＜25 kg/m2	＜3	Yes	No	Laparoscopic surgery	No	Total gastrectomy	No	No	No	≥30g/L	No	No	No	No	No	No	＜270 min	＜100 ml	T3~T4	N0	0	＜2	＜5 cm	＜5 ng/ml	＜37 U/mL	＜0.05 ng/ml	＜10 mg/l	＜10 mg/l	≥3	Anastomosis instruments	Roux-en-Y	≥90 %	No	No	No	No	Internal validation set
713	Male	≥65	≥25 kg/m2	＜3	Yes	Yes	Open surgery	No	Proximal gastrectomy	No	Yes	No	≥30g/L	No	Yes	No	Yes	Yes	No	＜270 min	＜100 ml	T1~T2	N1~N3	0	＜2	＜5 cm	＜5 ng/ml	≥37 U/mL	≥0.05 ng/ml	≥10 mg/l	＜10 mg/l	＜3	Anastomosis instruments	Billroth Ⅱ	＜90 %	No	No	No	No	Internal validation set
714	Female	≥65	≥25 kg/m2	＜3	No	Yes	Laparoscopic surgery	No	Distal gastrectomy	No	Yes	No	≥30g/L	No	No	No	Yes	No	Yes	＜270 min	＜100 ml	T1~T2	N0	1	＜2	≥5 cm	＜5 ng/ml	≥37 U/mL	＜0.05 ng/ml	≥10 mg/l	＜10 mg/l	＜3	Anastomosis instruments	Billroth Ⅰ	≥90 %	No	Yes	Yes	Yes	External validation set
715	Male	≥65	＜25 kg/m2	≥3	No	No	Laparoscopic surgery	Yes	Total gastrectomy	Yes	No	Yes	＜30g/L	Yes	Yes	Yes	No	Yes	Yes	≥270 min	≥100 ml	T1~T2	N0	0	≥2	≥5 cm	≥5 ng/ml	≥37 U/mL	＜0.05 ng/ml	＜10 mg/l	＜10 mg/l	＜3	Manual anastomosis	Roux-en-Y	＜90 %	No	Yes	Yes	Yes	External validation set
716	Male	＜65	＜25 kg/m2	＜3	No	Yes	Open surgery	Yes	Proximal gastrectomy	Yes	No	Yes	≥30g/L	No	No	Yes	Yes	No	No	＜270 min	≥100 ml	T3~T4	N0	1	≥2	＜5 cm	≥5 ng/ml	＜37 U/mL	＜0.05 ng/ml	＜10 mg/l	≥10 mg/l	＜3	Manual anastomosis	Billroth Ⅰ	＜90 %	No	Yes	Yes	Yes	External validation set
717	Female	≥65	≥25 kg/m2	≥3	No	Yes	Open surgery	Yes	Total gastrectomy	No	Yes	No	＜30g/L	No	No	No	No	No	No	≥270 min	≥100 ml	T1~T2	N0	0	≥2	＜5 cm	＜5 ng/ml	≥37 U/mL	≥0.05 ng/ml	＜10 mg/l	≥10 mg/l	＜3	Anastomosis instruments	Billroth Ⅰ	≥90 %	Yes	Yes	Yes	Yes	External validation set
718	Female	＜65	＜25 kg/m2	＜3	No	Yes	Laparoscopic surgery	No	Total gastrectomy	Yes	No	No	≥30g/L	No	No	No	No	Yes	No	≥270 min	＜100 ml	T1~T2	N1~N3	0	＜2	＜5 cm	≥5 ng/ml	≥37 U/mL	＜0.05 ng/ml	＜10 mg/l	＜10 mg/l	＜3	Anastomosis instruments	Roux-en-Y	≥90 %	No	Yes	Yes	Yes	External validation set
719	Female	≥65	＜25 kg/m2	≥3	Yes	Yes	Open surgery	No	Proximal gastrectomy	Yes	No	No	＜30g/L	Yes	Yes	No	No	No	No	＜270 min	≥100 ml	T3~T4	N1~N3	0	≥2	＜5 cm	＜5 ng/ml	≥37 U/mL	≥0.05 ng/ml	≥10 mg/l	＜10 mg/l	＜3	Manual anastomosis	Billroth Ⅰ	≥90 %	No	Yes	Yes	Yes	External validation set
720	Male	＜65	≥25 kg/m2	≥3	Yes	No	Open surgery	Yes	Distal gastrectomy	Yes	No	No	≥30g/L	Yes	Yes	No	No	No	No	≥270 min	≥100 ml	T3~T4	N1~N3	0	＜2	＜5 cm	＜5 ng/ml	＜37 U/mL	＜0.05 ng/ml	＜10 mg/l	＜10 mg/l	＜3	Anastomosis instruments	Billroth Ⅱ	≥90 %	Yes	Yes	Yes	Yes	External validation set
721	Male	＜65	≥25 kg/m2	＜3	No	No	Laparoscopic surgery	No	Proximal gastrectomy	No	No	No	＜30g/L	No	No	No	No	Yes	No	＜270 min	＜100 ml	T1~T2	N0	0	＜2	＜5 cm	≥5 ng/ml	＜37 U/mL	≥0.05 ng/ml	＜10 mg/l	＜10 mg/l	＜3	Manual anastomosis	Roux-en-Y	＜90 %	No	Yes	Yes	Yes	External validation set
722	Female	＜65	＜25 kg/m2	＜3	Yes	Yes	Laparoscopic surgery	Yes	Proximal gastrectomy	Yes	No	No	＜30g/L	No	Yes	No	No	No	No	≥270 min	＜100 ml	T3~T4	N0	1	＜2	＜5 cm	≥5 ng/ml	≥37 U/mL	＜0.05 ng/ml	＜10 mg/l	≥10 mg/l	＜3	Manual anastomosis	Roux-en-Y	≥90 %	Yes	Yes	Yes	Yes	External validation set
723	Female	≥65	＜25 kg/m2	≥3	Yes	Yes	Open surgery	Yes	Total gastrectomy	Yes	No	No	≥30g/L	No	Yes	No	No	No	No	＜270 min	≥100 ml	T1~T2	N1~N3	1	＜2	＜5 cm	≥5 ng/ml	＜37 U/mL	＜0.05 ng/ml	＜10 mg/l	＜10 mg/l	＜3	Manual anastomosis	Billroth Ⅱ	≥90 %	No	Yes	Yes	Yes	External validation set
724	Female	＜65	＜25 kg/m2	＜3	Yes	No	Open surgery	Yes	Total gastrectomy	Yes	Yes	No	＜30g/L	No	No	No	No	No	Yes	≥270 min	≥100 ml	T3~T4	N1~N3	0	＜2	＜5 cm	＜5 ng/ml	＜37 U/mL	≥0.05 ng/ml	≥10 mg/l	＜10 mg/l	≥3	Manual anastomosis	Billroth Ⅱ	≥90 %	Yes	Yes	Yes	Yes	External validation set
725	Male	≥65	＜25 kg/m2	＜3	Yes	No	Open surgery	No	Total gastrectomy	Yes	No	No	≥30g/L	Yes	Yes	No	No	No	No	＜270 min	＜100 ml	T1~T2	N0	0	＜2	＜5 cm	＜5 ng/ml	＜37 U/mL	≥0.05 ng/ml	＜10 mg/l	≥10 mg/l	＜3	Manual anastomosis	Billroth Ⅱ	≥90 %	Yes	Yes	Yes	Yes	External validation set
726	Male	＜65	≥25 kg/m2	＜3	Yes	No	Laparoscopic surgery	No	Total gastrectomy	No	No	No	＜30g/L	No	Yes	Yes	No	Yes	Yes	≥270 min	＜100 ml	T1~T2	N0	0	＜2	＜5 cm	＜5 ng/ml	＜37 U/mL	＜0.05 ng/ml	＜10 mg/l	＜10 mg/l	≥3	Anastomosis instruments	Billroth Ⅰ	＜90 %	Yes	Yes	Yes	Yes	External validation set
727	Female	≥65	≥25 kg/m2	≥3	Yes	No	Open surgery	No	Total gastrectomy	Yes	Yes	No	＜30g/L	No	Yes	No	Yes	No	No	＜270 min	＜100 ml	T3~T4	N0	0	≥2	＜5 cm	＜5 ng/ml	≥37 U/mL	＜0.05 ng/ml	＜10 mg/l	＜10 mg/l	＜3	Manual anastomosis	Billroth Ⅱ	≥90 %	No	Yes	Yes	Yes	External validation set
728	Male	≥65	＜25 kg/m2	＜3	Yes	No	Open surgery	Yes	Distal gastrectomy	No	No	Yes	≥30g/L	No	Yes	Yes	No	Yes	No	≥270 min	＜100 ml	T3~T4	N1~N3	0	＜2	＜5 cm	＜5 ng/ml	≥37 U/mL	＜0.05 ng/ml	≥10 mg/l	＜10 mg/l	≥3	Manual anastomosis	Billroth Ⅰ	＜90 %	No	Yes	Yes	Yes	External validation set
729	Male	＜65	＜25 kg/m2	＜3	No	Yes	Laparoscopic surgery	Yes	Proximal gastrectomy	Yes	No	Yes	≥30g/L	No	No	No	Yes	No	No	≥270 min	＜100 ml	T3~T4	N1~N3	0	≥2	＜5 cm	＜5 ng/ml	≥37 U/mL	＜0.05 ng/ml	＜10 mg/l	＜10 mg/l	＜3	Anastomosis instruments	Roux-en-Y	≥90 %	Yes	Yes	Yes	Yes	External validation set
730	Female	≥65	＜25 kg/m2	＜3	Yes	No	Open surgery	Yes	Total gastrectomy	Yes	No	No	＜30g/L	No	Yes	No	Yes	No	No	＜270 min	≥100 ml	T1~T2	N1~N3	0	＜2	＜5 cm	≥5 ng/ml	＜37 U/mL	＜0.05 ng/ml	≥10 mg/l	＜10 mg/l	≥3	Manual anastomosis	Billroth Ⅰ	≥90 %	No	Yes	Yes	Yes	External validation set
731	Female	＜65	＜25 kg/m2	≥3	Yes	No	Laparoscopic surgery	Yes	Proximal gastrectomy	No	Yes	No	＜30g/L	No	No	Yes	Yes	No	Yes	＜270 min	＜100 ml	T3~T4	N0	0	≥2	＜5 cm	≥5 ng/ml	＜37 U/mL	＜0.05 ng/ml	＜10 mg/l	＜10 mg/l	＜3	Manual anastomosis	Billroth Ⅰ	≥90 %	No	Yes	Yes	Yes	External validation set
732	Female	≥65	≥25 kg/m2	＜3	No	Yes	Open surgery	No	Distal gastrectomy	No	No	No	＜30g/L	No	No	No	No	No	No	＜270 min	≥100 ml	T3~T4	N1~N3	0	＜2	＜5 cm	≥5 ng/ml	≥37 U/mL	＜0.05 ng/ml	≥10 mg/l	＜10 mg/l	＜3	Anastomosis instruments	Billroth Ⅰ	≥90 %	No	Yes	Yes	Yes	External validation set
733	Male	＜65	＜25 kg/m2	＜3	No	No	Laparoscopic surgery	No	Proximal gastrectomy	No	Yes	No	＜30g/L	No	Yes	No	No	Yes	No	≥270 min	＜100 ml	T1~T2	N0	0	＜2	＜5 cm	≥5 ng/ml	＜37 U/mL	＜0.05 ng/ml	＜10 mg/l	＜10 mg/l	＜3	Anastomosis instruments	Billroth Ⅱ	＜90 %	No	Yes	Yes	Yes	External validation set
734	Female	≥65	≥25 kg/m2	＜3	Yes	No	Open surgery	Yes	Distal gastrectomy	Yes	No	No	＜30g/L	No	Yes	No	No	Yes	No	＜270 min	＜100 ml	T3~T4	N1~N3	0	＜2	＜5 cm	＜5 ng/ml	≥37 U/mL	＜0.05 ng/ml	＜10 mg/l	＜10 mg/l	≥3	Anastomosis instruments	Billroth Ⅰ	＜90 %	Yes	No	Yes	Yes	External validation set
735	Female	≥65	＜25 kg/m2	＜3	Yes	No	Open surgery	Yes	Distal gastrectomy	Yes	Yes	No	≥30g/L	No	Yes	No	No	No	No	＜270 min	≥100 ml	T3~T4	N1~N3	0	＜2	＜5 cm	≥5 ng/ml	＜37 U/mL	＜0.05 ng/ml	＜10 mg/l	≥10 mg/l	＜3	Manual anastomosis	Billroth Ⅱ	≥90 %	Yes	No	Yes	Yes	External validation set
736	Male	＜65	≥25 kg/m2	≥3	No	No	Open surgery	Yes	Total gastrectomy	No	No	No	＜30g/L	No	Yes	No	No	No	No	≥270 min	≥100 ml	T3~T4	N1~N3	0	＜2	＜5 cm	≥5 ng/ml	＜37 U/mL	≥0.05 ng/ml	＜10 mg/l	＜10 mg/l	＜3	Manual anastomosis	Billroth Ⅱ	≥90 %	No	No	Yes	Yes	External validation set
737	Male	≥65	＜25 kg/m2	＜3	Yes	No	Open surgery	Yes	Proximal gastrectomy	No	No	No	＜30g/L	No	No	No	No	No	No	＜270 min	≥100 ml	T1~T2	N1~N3	0	＜2	＜5 cm	＜5 ng/ml	＜37 U/mL	＜0.05 ng/ml	＜10 mg/l	＜10 mg/l	＜3	Anastomosis instruments	Billroth Ⅰ	≥90 %	No	No	Yes	Yes	External validation set
738	Male	≥65	＜25 kg/m2	＜3	Yes	No	Open surgery	No	Proximal gastrectomy	Yes	No	No	＜30g/L	No	No	No	No	No	No	≥270 min	＜100 ml	T3~T4	N1~N3	0	＜2	＜5 cm	＜5 ng/ml	＜37 U/mL	≥0.05 ng/ml	＜10 mg/l	＜10 mg/l	＜3	Anastomosis instruments	Billroth Ⅱ	＜90 %	No	No	Yes	Yes	External validation set
739	Male	≥65	＜25 kg/m2	＜3	No	No	Laparoscopic surgery	Yes	Total gastrectomy	Yes	No	No	≥30g/L	Yes	Yes	Yes	No	No	No	＜270 min	＜100 ml	T1~T2	N1~N3	0	＜2	＜5 cm	＜5 ng/ml	＜37 U/mL	＜0.05 ng/ml	＜10 mg/l	＜10 mg/l	＜3	Anastomosis instruments	Roux-en-Y	≥90 %	No	No	Yes	Yes	External validation set
740	Female	≥65	＜25 kg/m2	≥3	No	No	Open surgery	Yes	Total gastrectomy	Yes	No	Yes	≥30g/L	No	Yes	No	No	No	No	≥270 min	＜100 ml	T1~T2	N0	0	＜2	≥5 cm	＜5 ng/ml	≥37 U/mL	≥0.05 ng/ml	＜10 mg/l	＜10 mg/l	＜3	Manual anastomosis	Roux-en-Y	＜90 %	No	No	Yes	Yes	External validation set
741	Male	＜65	＜25 kg/m2	＜3	No	No	Laparoscopic surgery	No	Total gastrectomy	No	No	No	≥30g/L	Yes	No	Yes	No	Yes	No	≥270 min	≥100 ml	T3~T4	N0	1	＜2	＜5 cm	＜5 ng/ml	＜37 U/mL	≥0.05 ng/ml	＜10 mg/l	＜10 mg/l	＜3	Manual anastomosis	Roux-en-Y	≥90 %	No	No	Yes	Yes	External validation set
742	Female	＜65	≥25 kg/m2	＜3	No	Yes	Laparoscopic surgery	No	Distal gastrectomy	No	No	No	＜30g/L	No	Yes	No	No	No	No	＜270 min	≥100 ml	T3~T4	N0	0	＜2	≥5 cm	＜5 ng/ml	＜37 U/mL	＜0.05 ng/ml	＜10 mg/l	≥10 mg/l	≥3	Anastomosis instruments	Roux-en-Y	≥90 %	No	No	Yes	Yes	External validation set
743	Male	＜65	≥25 kg/m2	＜3	Yes	No	Laparoscopic surgery	No	Total gastrectomy	Yes	No	No	≥30g/L	No	Yes	No	No	No	No	＜270 min	＜100 ml	T3~T4	N0	0	＜2	＜5 cm	＜5 ng/ml	＜37 U/mL	≥0.05 ng/ml	＜10 mg/l	≥10 mg/l	≥3	Anastomosis instruments	Roux-en-Y	≥90 %	No	No	Yes	Yes	External validation set
744	Male	＜65	＜25 kg/m2	≥3	No	Yes	Laparoscopic surgery	No	Distal gastrectomy	No	Yes	Yes	≥30g/L	No	No	No	No	No	No	＜270 min	＜100 ml	T1~T2	N0	0	≥2	＜5 cm	≥5 ng/ml	＜37 U/mL	＜0.05 ng/ml	≥10 mg/l	＜10 mg/l	＜3	Manual anastomosis	Billroth Ⅰ	≥90 %	Yes	No	Yes	Yes	External validation set
745	Female	≥65	＜25 kg/m2	＜3	No	Yes	Laparoscopic surgery	No	Total gastrectomy	Yes	No	Yes	＜30g/L	No	No	No	Yes	No	No	＜270 min	＜100 ml	T1~T2	N0	0	≥2	＜5 cm	＜5 ng/ml	＜37 U/mL	＜0.05 ng/ml	≥10 mg/l	＜10 mg/l	＜3	Manual anastomosis	Billroth Ⅰ	≥90 %	Yes	No	Yes	Yes	External validation set
746	Male	≥65	≥25 kg/m2	＜3	No	No	Laparoscopic surgery	Yes	Proximal gastrectomy	No	No	No	＜30g/L	No	Yes	No	No	No	No	≥270 min	≥100 ml	T1~T2	N0	0	＜2	＜5 cm	≥5 ng/ml	＜37 U/mL	＜0.05 ng/ml	＜10 mg/l	＜10 mg/l	＜3	Anastomosis instruments	Billroth Ⅰ	≥90 %	No	No	Yes	Yes	External validation set
747	Male	＜65	＜25 kg/m2	＜3	No	No	Laparoscopic surgery	No	Distal gastrectomy	No	No	No	≥30g/L	No	Yes	No	Yes	No	No	＜270 min	≥100 ml	T1~T2	N0	0	＜2	＜5 cm	＜5 ng/ml	＜37 U/mL	＜0.05 ng/ml	＜10 mg/l	＜10 mg/l	＜3	Manual anastomosis	Billroth Ⅰ	≥90 %	No	No	Yes	Yes	External validation set
748	Female	＜65	＜25 kg/m2	＜3	Yes	Yes	Laparoscopic surgery	No	Proximal gastrectomy	No	No	No	＜30g/L	No	Yes	No	Yes	No	No	≥270 min	≥100 ml	T1~T2	N0	0	＜2	＜5 cm	＜5 ng/ml	＜37 U/mL	＜0.05 ng/ml	＜10 mg/l	＜10 mg/l	＜3	Manual anastomosis	Billroth Ⅱ	≥90 %	No	No	Yes	Yes	External validation set
749	Female	≥65	＜25 kg/m2	＜3	Yes	No	Open surgery	No	Proximal gastrectomy	No	No	No	≥30g/L	Yes	No	No	No	Yes	No	≥270 min	≥100 ml	T1~T2	N0	0	＜2	＜5 cm	＜5 ng/ml	＜37 U/mL	＜0.05 ng/ml	＜10 mg/l	＜10 mg/l	＜3	Anastomosis instruments	Billroth Ⅰ	≥90 %	No	No	Yes	Yes	External validation set
750	Female	≥65	＜25 kg/m2	≥3	No	No	Laparoscopic surgery	No	Distal gastrectomy	Yes	No	No	＜30g/L	No	No	Yes	No	No	Yes	＜270 min	＜100 ml	T1~T2	N0	0	＜2	＜5 cm	＜5 ng/ml	＜37 U/mL	＜0.05 ng/ml	＜10 mg/l	＜10 mg/l	＜3	Anastomosis instruments	Roux-en-Y	＜90 %	No	No	Yes	Yes	External validation set
751	Female	≥65	＜25 kg/m2	≥3	No	No	Laparoscopic surgery	Yes	Distal gastrectomy	No	No	No	＜30g/L	Yes	Yes	No	No	Yes	No	≥270 min	＜100 ml	T1~T2	N1~N3	0	＜2	＜5 cm	＜5 ng/ml	≥37 U/mL	＜0.05 ng/ml	＜10 mg/l	＜10 mg/l	＜3	Anastomosis instruments	Billroth Ⅰ	＜90 %	No	No	Yes	Yes	External validation set
752	Male	＜65	＜25 kg/m2	＜3	Yes	No	Open surgery	Yes	Total gastrectomy	No	No	No	≥30g/L	Yes	No	No	No	No	No	＜270 min	＜100 ml	T1~T2	N1~N3	0	＜2	＜5 cm	＜5 ng/ml	≥37 U/mL	＜0.05 ng/ml	＜10 mg/l	≥10 mg/l	＜3	Manual anastomosis	Billroth Ⅰ	＜90 %	No	No	Yes	Yes	External validation set
753	Male	≥65	≥25 kg/m2	＜3	No	No	Open surgery	Yes	Distal gastrectomy	No	No	No	≥30g/L	No	No	No	No	Yes	No	≥270 min	＜100 ml	T3~T4	N0	0	＜2	＜5 cm	＜5 ng/ml	＜37 U/mL	＜0.05 ng/ml	＜10 mg/l	≥10 mg/l	＜3	Manual anastomosis	Roux-en-Y	≥90 %	Yes	No	Yes	Yes	External validation set
754	Male	＜65	≥25 kg/m2	＜3	No	No	Open surgery	No	Total gastrectomy	No	No	No	＜30g/L	No	Yes	No	No	Yes	No	≥270 min	＜100 ml	T1~T2	N0	1	≥2	＜5 cm	＜5 ng/ml	＜37 U/mL	＜0.05 ng/ml	＜10 mg/l	＜10 mg/l	＜3	Manual anastomosis	Roux-en-Y	≥90 %	No	No	Yes	Yes	External validation set
755	Male	＜65	＜25 kg/m2	＜3	No	No	Laparoscopic surgery	No	Proximal gastrectomy	No	No	No	＜30g/L	No	Yes	No	No	No	No	＜270 min	＜100 ml	T1~T2	N1~N3	0	＜2	＜5 cm	＜5 ng/ml	＜37 U/mL	＜0.05 ng/ml	＜10 mg/l	＜10 mg/l	≥3	Manual anastomosis	Billroth Ⅰ	≥90 %	Yes	No	Yes	Yes	External validation set
756	Female	＜65	＜25 kg/m2	≥3	No	No	Open surgery	No	Proximal gastrectomy	No	No	Yes	＜30g/L	No	Yes	No	No	No	No	≥270 min	＜100 ml	T3~T4	N0	0	≥2	≥5 cm	＜5 ng/ml	＜37 U/mL	≥0.05 ng/ml	＜10 mg/l	＜10 mg/l	＜3	Anastomosis instruments	Billroth Ⅱ	≥90 %	No	No	Yes	Yes	External validation set
757	Male	＜65	≥25 kg/m2	≥3	No	No	Laparoscopic surgery	No	Total gastrectomy	No	No	Yes	＜30g/L	No	No	No	No	No	No	＜270 min	＜100 ml	T1~T2	N0	1	≥2	＜5 cm	＜5 ng/ml	＜37 U/mL	≥0.05 ng/ml	≥10 mg/l	＜10 mg/l	≥3	Anastomosis instruments	Roux-en-Y	≥90 %	No	No	Yes	Yes	External validation set
758	Male	≥65	≥25 kg/m2	＜3	No	Yes	Open surgery	No	Total gastrectomy	No	No	No	＜30g/L	No	No	No	No	No	No	＜270 min	＜100 ml	T3~T4	N0	1	≥2	＜5 cm	≥5 ng/ml	＜37 U/mL	＜0.05 ng/ml	≥10 mg/l	＜10 mg/l	＜3	Manual anastomosis	Billroth Ⅱ	≥90 %	No	No	Yes	Yes	External validation set
759	Male	≥65	≥25 kg/m2	＜3	Yes	No	Laparoscopic surgery	No	Distal gastrectomy	Yes	Yes	No	＜30g/L	No	Yes	No	Yes	No	No	≥270 min	＜100 ml	T3~T4	N0	0	＜2	≥5 cm	＜5 ng/ml	≥37 U/mL	＜0.05 ng/ml	＜10 mg/l	＜10 mg/l	＜3	Anastomosis instruments	Billroth Ⅱ	≥90 %	No	No	Yes	Yes	External validation set
760	Female	≥65	≥25 kg/m2	＜3	Yes	Yes	Laparoscopic surgery	Yes	Proximal gastrectomy	No	No	No	＜30g/L	No	Yes	No	Yes	No	Yes	≥270 min	＜100 ml	T1~T2	N0	0	＜2	≥5 cm	＜5 ng/ml	＜37 U/mL	＜0.05 ng/ml	＜10 mg/l	＜10 mg/l	＜3	Anastomosis instruments	Billroth Ⅱ	≥90 %	No	No	Yes	Yes	External validation set
761	Male	＜65	＜25 kg/m2	≥3	No	No	Open surgery	No	Proximal gastrectomy	No	No	No	≥30g/L	No	No	No	No	No	No	＜270 min	≥100 ml	T1~T2	N0	1	＜2	＜5 cm	＜5 ng/ml	≥37 U/mL	＜0.05 ng/ml	＜10 mg/l	＜10 mg/l	＜3	Manual anastomosis	Billroth Ⅰ	≥90 %	No	No	Yes	Yes	External validation set
762	Female	≥65	＜25 kg/m2	＜3	No	No	Open surgery	No	Total gastrectomy	No	No	Yes	＜30g/L	No	Yes	No	No	No	No	≥270 min	≥100 ml	T1~T2	N0	0	＜2	＜5 cm	≥5 ng/ml	＜37 U/mL	＜0.05 ng/ml	＜10 mg/l	＜10 mg/l	＜3	Anastomosis instruments	Billroth Ⅱ	≥90 %	Yes	No	Yes	Yes	External validation set
763	Male	≥65	≥25 kg/m2	＜3	Yes	Yes	Open surgery	Yes	Distal gastrectomy	Yes	No	Yes	＜30g/L	No	No	Yes	No	Yes	No	＜270 min	＜100 ml	T1~T2	N0	0	＜2	＜5 cm	＜5 ng/ml	＜37 U/mL	＜0.05 ng/ml	≥10 mg/l	≥10 mg/l	＜3	Manual anastomosis	Billroth Ⅱ	≥90 %	No	No	Yes	Yes	External validation set
764	Female	＜65	≥25 kg/m2	＜3	Yes	No	Open surgery	No	Distal gastrectomy	No	No	No	＜30g/L	No	No	No	No	Yes	No	＜270 min	≥100 ml	T1~T2	N0	0	＜2	＜5 cm	＜5 ng/ml	＜37 U/mL	＜0.05 ng/ml	＜10 mg/l	＜10 mg/l	＜3	Manual anastomosis	Roux-en-Y	≥90 %	No	No	Yes	Yes	External validation set
765	Female	≥65	＜25 kg/m2	＜3	No	No	Laparoscopic surgery	Yes	Distal gastrectomy	Yes	Yes	Yes	＜30g/L	No	Yes	No	No	No	No	＜270 min	≥100 ml	T1~T2	N0	0	＜2	＜5 cm	＜5 ng/ml	＜37 U/mL	＜0.05 ng/ml	＜10 mg/l	≥10 mg/l	＜3	Manual anastomosis	Billroth Ⅱ	＜90 %	No	No	Yes	Yes	External validation set
766	Male	＜65	＜25 kg/m2	＜3	Yes	Yes	Open surgery	No	Proximal gastrectomy	Yes	No	No	＜30g/L	Yes	Yes	No	No	No	No	＜270 min	≥100 ml	T3~T4	N1~N3	0	＜2	＜5 cm	＜5 ng/ml	＜37 U/mL	＜0.05 ng/ml	＜10 mg/l	＜10 mg/l	≥3	Manual anastomosis	Billroth Ⅱ	≥90 %	Yes	No	Yes	Yes	External validation set
767	Male	≥65	＜25 kg/m2	＜3	No	Yes	Open surgery	Yes	Distal gastrectomy	No	No	No	＜30g/L	No	No	No	No	No	No	≥270 min	＜100 ml	T1~T2	N1~N3	0	≥2	＜5 cm	＜5 ng/ml	＜37 U/mL	＜0.05 ng/ml	＜10 mg/l	＜10 mg/l	＜3	Manual anastomosis	Roux-en-Y	≥90 %	No	No	Yes	Yes	External validation set
768	Male	≥65	＜25 kg/m2	＜3	No	Yes	Laparoscopic surgery	No	Distal gastrectomy	No	No	No	≥30g/L	No	No	No	No	No	Yes	＜270 min	＜100 ml	T1~T2	N0	0	＜2	＜5 cm	＜5 ng/ml	＜37 U/mL	＜0.05 ng/ml	＜10 mg/l	＜10 mg/l	＜3	Anastomosis instruments	Billroth Ⅱ	≥90 %	No	No	Yes	Yes	External validation set
769	Male	≥65	＜25 kg/m2	＜3	No	No	Laparoscopic surgery	Yes	Distal gastrectomy	No	No	No	＜30g/L	No	Yes	No	No	No	No	＜270 min	≥100 ml	T3~T4	N0	0	＜2	＜5 cm	＜5 ng/ml	＜37 U/mL	≥0.05 ng/ml	＜10 mg/l	＜10 mg/l	＜3	Manual anastomosis	Billroth Ⅱ	≥90 %	No	No	Yes	Yes	External validation set
770	Male	＜65	＜25 kg/m2	＜3	No	No	Laparoscopic surgery	No	Distal gastrectomy	No	No	No	＜30g/L	Yes	Yes	No	No	No	No	＜270 min	＜100 ml	T3~T4	N1~N3	0	≥2	＜5 cm	＜5 ng/ml	＜37 U/mL	＜0.05 ng/ml	≥10 mg/l	＜10 mg/l	＜3	Manual anastomosis	Roux-en-Y	≥90 %	No	No	Yes	Yes	External validation set
771	Male	≥65	＜25 kg/m2	＜3	No	No	Open surgery	No	Distal gastrectomy	No	No	No	＜30g/L	Yes	Yes	Yes	No	No	No	≥270 min	＜100 ml	T1~T2	N1~N3	0	＜2	＜5 cm	＜5 ng/ml	＜37 U/mL	＜0.05 ng/ml	＜10 mg/l	＜10 mg/l	＜3	Anastomosis instruments	Billroth Ⅰ	＜90 %	No	No	Yes	Yes	External validation set
772	Female	≥65	≥25 kg/m2	≥3	No	No	Laparoscopic surgery	No	Total gastrectomy	No	No	No	＜30g/L	No	Yes	No	Yes	Yes	Yes	≥270 min	≥100 ml	T1~T2	N0	0	≥2	＜5 cm	≥5 ng/ml	＜37 U/mL	＜0.05 ng/ml	＜10 mg/l	＜10 mg/l	＜3	Anastomosis instruments	Billroth Ⅱ	＜90 %	No	No	Yes	Yes	External validation set
773	Male	≥65	＜25 kg/m2	≥3	Yes	No	Laparoscopic surgery	No	Total gastrectomy	Yes	No	Yes	＜30g/L	No	No	No	No	No	Yes	＜270 min	≥100 ml	T1~T2	N0	0	＜2	≥5 cm	＜5 ng/ml	≥37 U/mL	＜0.05 ng/ml	≥10 mg/l	＜10 mg/l	＜3	Manual anastomosis	Billroth Ⅰ	≥90 %	No	No	Yes	Yes	External validation set
774	Female	＜65	＜25 kg/m2	≥3	No	No	Open surgery	No	Proximal gastrectomy	Yes	No	Yes	≥30g/L	No	Yes	No	Yes	No	No	≥270 min	≥100 ml	T1~T2	N0	0	＜2	＜5 cm	＜5 ng/ml	＜37 U/mL	＜0.05 ng/ml	≥10 mg/l	≥10 mg/l	＜3	Anastomosis instruments	Billroth Ⅰ	≥90 %	No	No	Yes	Yes	External validation set
775	Female	＜65	＜25 kg/m2	＜3	No	Yes	Laparoscopic surgery	No	Proximal gastrectomy	No	No	No	＜30g/L	No	No	No	Yes	Yes	No	＜270 min	≥100 ml	T1~T2	N0	0	＜2	≥5 cm	＜5 ng/ml	＜37 U/mL	＜0.05 ng/ml	＜10 mg/l	≥10 mg/l	＜3	Manual anastomosis	Billroth Ⅰ	≥90 %	No	No	Yes	Yes	External validation set
776	Male	≥65	＜25 kg/m2	＜3	Yes	Yes	Open surgery	Yes	Proximal gastrectomy	Yes	Yes	Yes	＜30g/L	No	Yes	Yes	No	Yes	No	≥270 min	≥100 ml	T1~T2	N0	0	＜2	≥5 cm	＜5 ng/ml	＜37 U/mL	≥0.05 ng/ml	＜10 mg/l	＜10 mg/l	＜3	Anastomosis instruments	Roux-en-Y	≥90 %	Yes	No	Yes	Yes	External validation set
777	Female	＜65	≥25 kg/m2	＜3	No	Yes	Open surgery	No	Distal gastrectomy	No	No	No	＜30g/L	No	Yes	No	No	No	No	≥270 min	≥100 ml	T1~T2	N0	0	＜2	＜5 cm	＜5 ng/ml	＜37 U/mL	＜0.05 ng/ml	＜10 mg/l	＜10 mg/l	≥3	Anastomosis instruments	Billroth Ⅱ	≥90 %	Yes	No	Yes	Yes	External validation set
778	Male	≥65	≥25 kg/m2	＜3	No	No	Laparoscopic surgery	No	Total gastrectomy	No	No	No	＜30g/L	No	No	No	No	No	No	＜270 min	＜100 ml	T1~T2	N0	1	＜2	＜5 cm	＜5 ng/ml	＜37 U/mL	≥0.05 ng/ml	＜10 mg/l	＜10 mg/l	＜3	Anastomosis instruments	Billroth Ⅰ	≥90 %	No	No	No	Yes	External validation set
779	Female	＜65	＜25 kg/m2	≥3	No	No	Open surgery	No	Distal gastrectomy	No	No	No	≥30g/L	No	No	No	No	No	No	＜270 min	≥100 ml	T3~T4	N0	1	＜2	＜5 cm	＜5 ng/ml	＜37 U/mL	＜0.05 ng/ml	＜10 mg/l	≥10 mg/l	＜3	Manual anastomosis	Roux-en-Y	≥90 %	Yes	No	No	Yes	External validation set
780	Male	＜65	≥25 kg/m2	＜3	No	Yes	Laparoscopic surgery	No	Total gastrectomy	Yes	No	No	＜30g/L	No	Yes	No	No	No	No	＜270 min	＜100 ml	T1~T2	N0	0	＜2	＜5 cm	＜5 ng/ml	＜37 U/mL	＜0.05 ng/ml	＜10 mg/l	＜10 mg/l	＜3	Anastomosis instruments	Billroth Ⅱ	≥90 %	No	No	No	Yes	External validation set
781	Female	≥65	＜25 kg/m2	≥3	No	No	Open surgery	Yes	Distal gastrectomy	Yes	No	No	＜30g/L	Yes	Yes	No	No	No	Yes	＜270 min	≥100 ml	T1~T2	N0	0	＜2	＜5 cm	＜5 ng/ml	＜37 U/mL	＜0.05 ng/ml	＜10 mg/l	＜10 mg/l	＜3	Manual anastomosis	Billroth Ⅰ	≥90 %	No	No	No	Yes	External validation set
782	Male	≥65	≥25 kg/m2	＜3	Yes	Yes	Open surgery	No	Proximal gastrectomy	No	No	No	＜30g/L	Yes	Yes	No	No	No	Yes	＜270 min	＜100 ml	T3~T4	N0	0	＜2	＜5 cm	＜5 ng/ml	＜37 U/mL	＜0.05 ng/ml	＜10 mg/l	＜10 mg/l	＜3	Anastomosis instruments	Billroth Ⅰ	≥90 %	No	No	No	Yes	External validation set
783	Male	≥65	＜25 kg/m2	＜3	No	No	Open surgery	Yes	Proximal gastrectomy	No	No	No	＜30g/L	No	No	Yes	No	No	No	＜270 min	≥100 ml	T3~T4	N0	0	＜2	＜5 cm	＜5 ng/ml	≥37 U/mL	＜0.05 ng/ml	＜10 mg/l	＜10 mg/l	＜3	Anastomosis instruments	Roux-en-Y	≥90 %	Yes	No	No	Yes	External validation set
784	Male	≥65	＜25 kg/m2	＜3	No	No	Open surgery	No	Distal gastrectomy	No	Yes	Yes	≥30g/L	No	No	Yes	No	No	No	＜270 min	＜100 ml	T1~T2	N1~N3	0	＜2	＜5 cm	≥5 ng/ml	＜37 U/mL	＜0.05 ng/ml	＜10 mg/l	＜10 mg/l	＜3	Anastomosis instruments	Billroth Ⅰ	≥90 %	Yes	No	No	Yes	External validation set
785	Female	＜65	＜25 kg/m2	≥3	Yes	No	Open surgery	Yes	Proximal gastrectomy	No	No	No	≥30g/L	No	No	No	No	No	No	＜270 min	＜100 ml	T3~T4	N1~N3	0	＜2	＜5 cm	≥5 ng/ml	≥37 U/mL	≥0.05 ng/ml	＜10 mg/l	＜10 mg/l	＜3	Anastomosis instruments	Billroth Ⅱ	＜90 %	No	No	No	Yes	External validation set
786	Female	≥65	＜25 kg/m2	≥3	Yes	No	Laparoscopic surgery	Yes	Total gastrectomy	No	No	Yes	＜30g/L	No	No	No	Yes	Yes	No	≥270 min	＜100 ml	T1~T2	N0	0	＜2	＜5 cm	＜5 ng/ml	≥37 U/mL	＜0.05 ng/ml	＜10 mg/l	＜10 mg/l	＜3	Manual anastomosis	Billroth Ⅱ	≥90 %	No	No	No	Yes	External validation set
787	Female	≥65	≥25 kg/m2	≥3	No	No	Open surgery	Yes	Distal gastrectomy	No	No	No	＜30g/L	No	No	No	No	No	No	≥270 min	＜100 ml	T1~T2	N0	0	＜2	＜5 cm	＜5 ng/ml	＜37 U/mL	＜0.05 ng/ml	≥10 mg/l	＜10 mg/l	≥3	Anastomosis instruments	Billroth Ⅱ	≥90 %	No	No	No	Yes	External validation set
788	Female	≥65	＜25 kg/m2	＜3	Yes	No	Open surgery	Yes	Proximal gastrectomy	No	No	No	≥30g/L	No	Yes	No	Yes	No	No	≥270 min	＜100 ml	T1~T2	N0	0	≥2	≥5 cm	＜5 ng/ml	＜37 U/mL	＜0.05 ng/ml	≥10 mg/l	＜10 mg/l	＜3	Manual anastomosis	Billroth Ⅰ	≥90 %	No	No	No	Yes	External validation set
789	Male	≥65	＜25 kg/m2	＜3	No	Yes	Laparoscopic surgery	No	Distal gastrectomy	No	Yes	No	≥30g/L	No	No	No	Yes	No	No	＜270 min	＜100 ml	T1~T2	N0	0	≥2	＜5 cm	＜5 ng/ml	＜37 U/mL	＜0.05 ng/ml	＜10 mg/l	≥10 mg/l	≥3	Manual anastomosis	Billroth Ⅱ	≥90 %	No	No	No	Yes	External validation set
790	Male	≥65	≥25 kg/m2	＜3	No	No	Open surgery	No	Distal gastrectomy	No	No	No	＜30g/L	No	No	No	No	No	No	＜270 min	＜100 ml	T1~T2	N0	0	≥2	＜5 cm	＜5 ng/ml	＜37 U/mL	＜0.05 ng/ml	＜10 mg/l	＜10 mg/l	＜3	Manual anastomosis	Roux-en-Y	≥90 %	No	No	No	Yes	External validation set
791	Female	≥65	＜25 kg/m2	＜3	No	No	Laparoscopic surgery	No	Distal gastrectomy	No	No	No	＜30g/L	No	No	No	No	No	No	≥270 min	＜100 ml	T1~T2	N0	0	＜2	≥5 cm	＜5 ng/ml	＜37 U/mL	＜0.05 ng/ml	＜10 mg/l	＜10 mg/l	＜3	Anastomosis instruments	Roux-en-Y	≥90 %	No	No	No	Yes	External validation set
792	Female	≥65	＜25 kg/m2	＜3	No	Yes	Open surgery	No	Distal gastrectomy	Yes	No	No	＜30g/L	Yes	Yes	No	No	No	No	＜270 min	＜100 ml	T1~T2	N0	0	＜2	＜5 cm	＜5 ng/ml	＜37 U/mL	＜0.05 ng/ml	＜10 mg/l	＜10 mg/l	＜3	Anastomosis instruments	Billroth Ⅰ	≥90 %	No	No	No	Yes	External validation set
793	Male	＜65	＜25 kg/m2	＜3	No	No	Laparoscopic surgery	No	Total gastrectomy	No	No	Yes	＜30g/L	Yes	No	No	No	No	No	≥270 min	＜100 ml	T1~T2	N0	0	＜2	≥5 cm	＜5 ng/ml	＜37 U/mL	＜0.05 ng/ml	＜10 mg/l	＜10 mg/l	＜3	Anastomosis instruments	Billroth Ⅱ	≥90 %	Yes	No	No	Yes	External validation set
794	Female	≥65	＜25 kg/m2	≥3	No	Yes	Open surgery	No	Distal gastrectomy	No	No	Yes	≥30g/L	No	Yes	Yes	No	No	No	≥270 min	≥100 ml	T3~T4	N0	1	＜2	＜5 cm	＜5 ng/ml	＜37 U/mL	＜0.05 ng/ml	＜10 mg/l	＜10 mg/l	＜3	Anastomosis instruments	Billroth Ⅱ	＜90 %	No	No	No	Yes	External validation set
795	Male	≥65	＜25 kg/m2	＜3	No	Yes	Open surgery	Yes	Total gastrectomy	No	Yes	No	≥30g/L	No	No	Yes	No	No	No	＜270 min	≥100 ml	T3~T4	N1~N3	1	＜2	＜5 cm	＜5 ng/ml	＜37 U/mL	＜0.05 ng/ml	＜10 mg/l	＜10 mg/l	＜3	Manual anastomosis	Roux-en-Y	≥90 %	No	No	No	Yes	External validation set
796	Female	＜65	＜25 kg/m2	＜3	Yes	No	Laparoscopic surgery	No	Proximal gastrectomy	Yes	No	Yes	＜30g/L	No	No	Yes	No	No	No	＜270 min	≥100 ml	T3~T4	N0	0	＜2	＜5 cm	＜5 ng/ml	＜37 U/mL	＜0.05 ng/ml	＜10 mg/l	＜10 mg/l	＜3	Manual anastomosis	Roux-en-Y	≥90 %	No	No	No	Yes	External validation set
797	Male	＜65	≥25 kg/m2	≥3	Yes	No	Open surgery	No	Distal gastrectomy	No	No	Yes	≥30g/L	No	No	No	No	Yes	No	＜270 min	＜100 ml	T3~T4	N0	0	＜2	＜5 cm	≥5 ng/ml	＜37 U/mL	≥0.05 ng/ml	＜10 mg/l	＜10 mg/l	＜3	Anastomosis instruments	Billroth Ⅱ	＜90 %	No	No	No	Yes	External validation set
798	Male	≥65	＜25 kg/m2	≥3	No	No	Laparoscopic surgery	No	Proximal gastrectomy	Yes	No	No	＜30g/L	No	No	Yes	No	No	No	＜270 min	＜100 ml	T1~T2	N0	0	＜2	＜5 cm	＜5 ng/ml	≥37 U/mL	＜0.05 ng/ml	＜10 mg/l	＜10 mg/l	≥3	Anastomosis instruments	Roux-en-Y	≥90 %	No	No	No	Yes	External validation set
799	Male	≥65	＜25 kg/m2	＜3	No	No	Laparoscopic surgery	No	Total gastrectomy	Yes	No	No	＜30g/L	Yes	No	No	No	No	Yes	＜270 min	＜100 ml	T1~T2	N0	0	＜2	＜5 cm	≥5 ng/ml	≥37 U/mL	＜0.05 ng/ml	＜10 mg/l	＜10 mg/l	＜3	Manual anastomosis	Billroth Ⅰ	≥90 %	No	No	No	No	External validation set
800	Male	≥65	＜25 kg/m2	≥3	No	No	Open surgery	Yes	Distal gastrectomy	No	No	Yes	＜30g/L	Yes	No	No	No	No	Yes	＜270 min	＜100 ml	T1~T2	N0	0	＜2	＜5 cm	＜5 ng/ml	＜37 U/mL	＜0.05 ng/ml	＜10 mg/l	≥10 mg/l	≥3	Manual anastomosis	Roux-en-Y	＜90 %	Yes	No	No	No	External validation set
801	Male	＜65	≥25 kg/m2	＜3	No	Yes	Open surgery	No	Distal gastrectomy	No	No	No	＜30g/L	No	No	No	No	No	No	＜270 min	＜100 ml	T1~T2	N0	0	＜2	＜5 cm	≥5 ng/ml	＜37 U/mL	＜0.05 ng/ml	＜10 mg/l	＜10 mg/l	＜3	Manual anastomosis	Billroth Ⅱ	≥90 %	Yes	No	No	No	External validation set
802	Female	≥65	＜25 kg/m2	＜3	No	Yes	Laparoscopic surgery	No	Proximal gastrectomy	No	No	No	≥30g/L	No	No	No	Yes	No	No	＜270 min	＜100 ml	T1~T2	N0	0	≥2	＜5 cm	≥5 ng/ml	＜37 U/mL	＜0.05 ng/ml	＜10 mg/l	＜10 mg/l	＜3	Manual anastomosis	Billroth Ⅱ	≥90 %	No	No	No	No	External validation set
803	Female	≥65	≥25 kg/m2	≥3	No	No	Laparoscopic surgery	Yes	Total gastrectomy	No	No	No	＜30g/L	No	Yes	No	No	No	No	＜270 min	＜100 ml	T1~T2	N0	0	＜2	＜5 cm	＜5 ng/ml	＜37 U/mL	≥0.05 ng/ml	≥10 mg/l	＜10 mg/l	＜3	Manual anastomosis	Billroth Ⅰ	≥90 %	No	No	No	No	External validation set
804	Male	≥65	＜25 kg/m2	＜3	No	No	Laparoscopic surgery	No	Distal gastrectomy	Yes	No	No	＜30g/L	No	No	No	No	No	No	≥270 min	＜100 ml	T1~T2	N1~N3	0	≥2	＜5 cm	＜5 ng/ml	＜37 U/mL	＜0.05 ng/ml	＜10 mg/l	≥10 mg/l	＜3	Anastomosis instruments	Roux-en-Y	≥90 %	No	No	No	No	External validation set
805	Female	＜65	＜25 kg/m2	＜3	No	Yes	Open surgery	Yes	Proximal gastrectomy	No	No	No	＜30g/L	No	Yes	No	No	No	No	≥270 min	＜100 ml	T1~T2	N0	0	≥2	≥5 cm	＜5 ng/ml	＜37 U/mL	≥0.05 ng/ml	＜10 mg/l	＜10 mg/l	＜3	Manual anastomosis	Roux-en-Y	≥90 %	No	No	No	No	External validation set
806	Male	≥65	＜25 kg/m2	＜3	No	Yes	Open surgery	No	Proximal gastrectomy	Yes	Yes	No	＜30g/L	No	No	No	Yes	Yes	No	＜270 min	＜100 ml	T3~T4	N1~N3	0	＜2	＜5 cm	＜5 ng/ml	＜37 U/mL	＜0.05 ng/ml	＜10 mg/l	＜10 mg/l	＜3	Manual anastomosis	Roux-en-Y	＜90 %	No	No	No	No	External validation set
807	Female	≥65	＜25 kg/m2	＜3	No	No	Open surgery	No	Total gastrectomy	No	No	No	≥30g/L	Yes	Yes	Yes	Yes	No	No	＜270 min	＜100 ml	T1~T2	N0	0	＜2	＜5 cm	＜5 ng/ml	＜37 U/mL	＜0.05 ng/ml	＜10 mg/l	＜10 mg/l	＜3	Anastomosis instruments	Roux-en-Y	＜90 %	No	No	No	No	External validation set
808	Female	≥65	＜25 kg/m2	＜3	No	Yes	Open surgery	No	Total gastrectomy	Yes	No	No	≥30g/L	No	Yes	No	No	No	No	＜270 min	＜100 ml	T3~T4	N1~N3	0	＜2	≥5 cm	＜5 ng/ml	＜37 U/mL	＜0.05 ng/ml	＜10 mg/l	＜10 mg/l	＜3	Manual anastomosis	Billroth Ⅰ	≥90 %	No	No	No	No	External validation set
809	Female	＜65	＜25 kg/m2	＜3	No	Yes	Open surgery	No	Distal gastrectomy	No	Yes	No	＜30g/L	No	Yes	Yes	Yes	No	No	≥270 min	＜100 ml	T1~T2	N0	0	＜2	＜5 cm	＜5 ng/ml	＜37 U/mL	＜0.05 ng/ml	＜10 mg/l	＜10 mg/l	＜3	Manual anastomosis	Billroth Ⅰ	≥90 %	No	No	No	No	External validation set
810	Male	≥65	≥25 kg/m2	≥3	Yes	Yes	Laparoscopic surgery	No	Total gastrectomy	No	Yes	No	＜30g/L	No	No	No	Yes	Yes	No	≥270 min	≥100 ml	T1~T2	N0	0	＜2	＜5 cm	＜5 ng/ml	＜37 U/mL	＜0.05 ng/ml	＜10 mg/l	＜10 mg/l	≥3	Anastomosis instruments	Billroth Ⅰ	≥90 %	Yes	No	No	No	External validation set
811	Female	≥65	≥25 kg/m2	≥3	Yes	No	Open surgery	No	Proximal gastrectomy	No	No	Yes	≥30g/L	No	No	No	No	No	No	≥270 min	≥100 ml	T1~T2	N0	0	＜2	＜5 cm	＜5 ng/ml	＜37 U/mL	＜0.05 ng/ml	＜10 mg/l	＜10 mg/l	＜3	Anastomosis instruments	Roux-en-Y	＜90 %	Yes	No	No	No	External validation set
812	Male	≥65	＜25 kg/m2	≥3	Yes	Yes	Open surgery	No	Proximal gastrectomy	No	No	Yes	≥30g/L	No	No	Yes	No	No	No	＜270 min	≥100 ml	T1~T2	N0	0	＜2	≥5 cm	＜5 ng/ml	＜37 U/mL	＜0.05 ng/ml	＜10 mg/l	＜10 mg/l	＜3	Manual anastomosis	Roux-en-Y	≥90 %	No	No	No	No	External validation set
813	Male	＜65	＜25 kg/m2	＜3	No	Yes	Open surgery	No	Total gastrectomy	No	No	No	≥30g/L	No	No	No	No	No	Yes	＜270 min	＜100 ml	T3~T4	N0	0	＜2	≥5 cm	＜5 ng/ml	＜37 U/mL	＜0.05 ng/ml	＜10 mg/l	＜10 mg/l	＜3	Anastomosis instruments	Billroth Ⅰ	≥90 %	Yes	No	No	No	External validation set
814	Male	≥65	≥25 kg/m2	＜3	No	No	Laparoscopic surgery	Yes	Total gastrectomy	No	Yes	No	＜30g/L	Yes	No	Yes	No	No	No	＜270 min	＜100 ml	T3~T4	N0	0	＜2	＜5 cm	＜5 ng/ml	＜37 U/mL	＜0.05 ng/ml	＜10 mg/l	≥10 mg/l	＜3	Anastomosis instruments	Roux-en-Y	≥90 %	No	No	No	No	External validation set
815	Female	≥65	＜25 kg/m2	＜3	No	No	Laparoscopic surgery	No	Total gastrectomy	Yes	No	Yes	＜30g/L	No	No	No	No	No	Yes	＜270 min	＜100 ml	T1~T2	N0	0	≥2	＜5 cm	＜5 ng/ml	＜37 U/mL	＜0.05 ng/ml	＜10 mg/l	＜10 mg/l	＜3	Anastomosis instruments	Billroth Ⅰ	≥90 %	No	No	No	No	External validation set
816	Female	＜65	＜25 kg/m2	≥3	No	No	Laparoscopic surgery	Yes	Total gastrectomy	No	Yes	Yes	＜30g/L	Yes	No	No	No	No	No	＜270 min	≥100 ml	T1~T2	N0	0	＜2	＜5 cm	＜5 ng/ml	≥37 U/mL	＜0.05 ng/ml	＜10 mg/l	＜10 mg/l	≥3	Manual anastomosis	Billroth Ⅱ	≥90 %	No	No	No	No	External validation set
817	Male	≥65	＜25 kg/m2	＜3	No	No	Open surgery	No	Total gastrectomy	Yes	No	No	≥30g/L	No	No	No	No	No	No	＜270 min	≥100 ml	T1~T2	N0	0	＜2	＜5 cm	≥5 ng/ml	≥37 U/mL	＜0.05 ng/ml	＜10 mg/l	＜10 mg/l	≥3	Anastomosis instruments	Roux-en-Y	≥90 %	No	No	No	No	External validation set
818	Male	＜65	＜25 kg/m2	＜3	Yes	No	Laparoscopic surgery	No	Distal gastrectomy	Yes	Yes	No	＜30g/L	Yes	No	No	No	Yes	No	＜270 min	＜100 ml	T1~T2	N0	1	＜2	＜5 cm	＜5 ng/ml	＜37 U/mL	＜0.05 ng/ml	＜10 mg/l	≥10 mg/l	＜3	Anastomosis instruments	Roux-en-Y	＜90 %	No	No	No	No	External validation set
819	Male	≥65	＜25 kg/m2	＜3	No	No	Laparoscopic surgery	No	Distal gastrectomy	No	No	No	＜30g/L	No	No	No	No	No	No	＜270 min	＜100 ml	T1~T2	N0	1	＜2	＜5 cm	＜5 ng/ml	＜37 U/mL	＜0.05 ng/ml	≥10 mg/l	＜10 mg/l	＜3	Manual anastomosis	Roux-en-Y	≥90 %	No	No	No	No	External validation set
820	Female	≥65	≥25 kg/m2	＜3	Yes	Yes	Open surgery	No	Proximal gastrectomy	Yes	No	No	＜30g/L	No	No	No	No	No	No	＜270 min	＜100 ml	T1~T2	N0	0	＜2	＜5 cm	＜5 ng/ml	≥37 U/mL	≥0.05 ng/ml	≥10 mg/l	＜10 mg/l	＜3	Anastomosis instruments	Roux-en-Y	≥90 %	Yes	No	No	No	External validation set
821	Male	＜65	≥25 kg/m2	＜3	No	No	Open surgery	No	Proximal gastrectomy	No	No	No	≥30g/L	No	No	No	Yes	Yes	No	＜270 min	＜100 ml	T1~T2	N0	0	＜2	＜5 cm	＜5 ng/ml	≥37 U/mL	＜0.05 ng/ml	＜10 mg/l	≥10 mg/l	＜3	Manual anastomosis	Billroth Ⅰ	≥90 %	No	No	No	No	External validation set
822	Male	≥65	＜25 kg/m2	≥3	No	No	Laparoscopic surgery	No	Total gastrectomy	No	No	No	＜30g/L	No	No	Yes	No	Yes	No	＜270 min	＜100 ml	T1~T2	N0	0	＜2	＜5 cm	＜5 ng/ml	＜37 U/mL	＜0.05 ng/ml	＜10 mg/l	＜10 mg/l	＜3	Anastomosis instruments	Billroth Ⅰ	≥90 %	No	No	No	No	External validation set
823	Female	≥65	≥25 kg/m2	≥3	No	Yes	Laparoscopic surgery	No	Total gastrectomy	No	No	No	＜30g/L	No	Yes	No	Yes	No	No	≥270 min	＜100 ml	T1~T2	N0	0	≥2	＜5 cm	＜5 ng/ml	＜37 U/mL	＜0.05 ng/ml	＜10 mg/l	＜10 mg/l	＜3	Anastomosis instruments	Roux-en-Y	＜90 %	No	No	No	No	External validation set
824	Female	＜65	＜25 kg/m2	＜3	No	Yes	Laparoscopic surgery	Yes	Proximal gastrectomy	No	Yes	No	＜30g/L	No	Yes	Yes	Yes	No	No	＜270 min	＜100 ml	T1~T2	N0	0	≥2	≥5 cm	＜5 ng/ml	＜37 U/mL	＜0.05 ng/ml	＜10 mg/l	＜10 mg/l	≥3	Manual anastomosis	Billroth Ⅱ	≥90 %	No	No	No	No	External validation set
825	Male	≥65	＜25 kg/m2	＜3	No	Yes	Open surgery	No	Proximal gastrectomy	No	Yes	No	≥30g/L	No	No	No	No	No	No	≥270 min	＜100 ml	T1~T2	N0	0	＜2	＜5 cm	＜5 ng/ml	＜37 U/mL	＜0.05 ng/ml	＜10 mg/l	＜10 mg/l	＜3	Anastomosis instruments	Billroth Ⅰ	≥90 %	Yes	No	No	No	External validation set
826	Male	≥65	＜25 kg/m2	＜3	No	No	Laparoscopic surgery	No	Distal gastrectomy	No	No	No	＜30g/L	No	No	No	No	No	No	≥270 min	＜100 ml	T3~T4	N0	0	＜2	≥5 cm	＜5 ng/ml	＜37 U/mL	＜0.05 ng/ml	＜10 mg/l	＜10 mg/l	≥3	Manual anastomosis	Roux-en-Y	≥90 %	No	No	No	No	External validation set
827	Female	≥65	＜25 kg/m2	≥3	Yes	No	Open surgery	No	Total gastrectomy	No	No	Yes	＜30g/L	Yes	No	No	No	No	Yes	＜270 min	＜100 ml	T1~T2	N0	0	＜2	＜5 cm	＜5 ng/ml	＜37 U/mL	＜0.05 ng/ml	＜10 mg/l	＜10 mg/l	≥3	Anastomosis instruments	Billroth Ⅰ	≥90 %	No	No	No	No	External validation set
828	Male	≥65	＜25 kg/m2	＜3	No	No	Open surgery	Yes	Distal gastrectomy	No	No	No	≥30g/L	Yes	No	No	No	No	Yes	＜270 min	≥100 ml	T3~T4	N1~N3	0	＜2	＜5 cm	≥5 ng/ml	＜37 U/mL	＜0.05 ng/ml	＜10 mg/l	＜10 mg/l	＜3	Anastomosis instruments	Billroth Ⅰ	≥90 %	No	No	No	No	External validation set
829	Male	≥65	≥25 kg/m2	＜3	Yes	No	Open surgery	Yes	Total gastrectomy	Yes	No	Yes	≥30g/L	No	No	No	No	No	No	＜270 min	≥100 ml	T3~T4	N1~N3	0	＜2	＜5 cm	＜5 ng/ml	＜37 U/mL	＜0.05 ng/ml	＜10 mg/l	＜10 mg/l	＜3	Anastomosis instruments	Billroth Ⅰ	≥90 %	No	No	No	No	External validation set
830	Male	≥65	＜25 kg/m2	＜3	No	No	Open surgery	No	Total gastrectomy	No	No	Yes	≥30g/L	No	No	No	No	No	No	＜270 min	＜100 ml	T1~T2	N0	0	＜2	＜5 cm	≥5 ng/ml	＜37 U/mL	＜0.05 ng/ml	＜10 mg/l	＜10 mg/l	＜3	Manual anastomosis	Billroth Ⅰ	≥90 %	No	No	No	No	External validation set
831	Male	＜65	≥25 kg/m2	≥3	No	Yes	Laparoscopic surgery	Yes	Proximal gastrectomy	No	No	No	≥30g/L	Yes	No	No	No	No	No	＜270 min	＜100 ml	T1~T2	N0	0	＜2	＜5 cm	＜5 ng/ml	＜37 U/mL	＜0.05 ng/ml	＜10 mg/l	≥10 mg/l	＜3	Anastomosis instruments	Billroth Ⅰ	≥90 %	No	No	No	No	External validation set
832	Male	≥65	≥25 kg/m2	＜3	No	No	Open surgery	No	Total gastrectomy	No	No	No	≥30g/L	No	No	No	No	No	No	＜270 min	≥100 ml	T1~T2	N0	1	＜2	＜5 cm	≥5 ng/ml	＜37 U/mL	＜0.05 ng/ml	＜10 mg/l	＜10 mg/l	＜3	Anastomosis instruments	Roux-en-Y	＜90 %	No	No	No	No	External validation set
833	Female	＜65	＜25 kg/m2	≥3	No	No	Laparoscopic surgery	No	Distal gastrectomy	No	No	No	≥30g/L	No	No	Yes	No	No	No	＜270 min	＜100 ml	T1~T2	N0	1	＜2	＜5 cm	＜5 ng/ml	＜37 U/mL	＜0.05 ng/ml	＜10 mg/l	＜10 mg/l	＜3	Anastomosis instruments	Billroth Ⅱ	≥90 %	No	No	No	No	External validation set
834	Male	＜65	＜25 kg/m2	＜3	No	No	Laparoscopic surgery	No	Total gastrectomy	No	Yes	No	≥30g/L	No	No	Yes	No	Yes	No	＜270 min	≥100 ml	T1~T2	N0	0	＜2	＜5 cm	＜5 ng/ml	＜37 U/mL	≥0.05 ng/ml	＜10 mg/l	≥10 mg/l	＜3	Anastomosis instruments	Billroth Ⅱ	≥90 %	No	No	No	No	External validation set
835	Male	＜65	＜25 kg/m2	＜3	No	No	Open surgery	No	Total gastrectomy	No	No	No	≥30g/L	No	No	No	Yes	No	No	≥270 min	＜100 ml	T1~T2	N0	0	＜2	＜5 cm	＜5 ng/ml	＜37 U/mL	＜0.05 ng/ml	＜10 mg/l	＜10 mg/l	＜3	Manual anastomosis	Billroth Ⅰ	≥90 %	No	No	No	No	External validation set
836	Male	≥65	＜25 kg/m2	＜3	No	No	Open surgery	No	Total gastrectomy	No	Yes	No	≥30g/L	No	No	No	Yes	No	No	＜270 min	＜100 ml	T1~T2	N0	0	≥2	＜5 cm	＜5 ng/ml	≥37 U/mL	≥0.05 ng/ml	＜10 mg/l	＜10 mg/l	≥3	Manual anastomosis	Billroth Ⅰ	≥90 %	Yes	No	No	No	External validation set
837	Female	≥65	＜25 kg/m2	＜3	No	No	Open surgery	Yes	Distal gastrectomy	No	No	No	≥30g/L	No	Yes	No	No	Yes	No	≥270 min	＜100 ml	T1~T2	N0	0	＜2	＜5 cm	＜5 ng/ml	＜37 U/mL	＜0.05 ng/ml	＜10 mg/l	＜10 mg/l	＜3	Anastomosis instruments	Roux-en-Y	≥90 %	No	No	No	No	External validation set
838	Male	≥65	＜25 kg/m2	＜3	Yes	Yes	Open surgery	No	Total gastrectomy	No	No	No	≥30g/L	No	No	No	No	Yes	No	＜270 min	＜100 ml	T1~T2	N1~N3	0	＜2	＜5 cm	＜5 ng/ml	＜37 U/mL	＜0.05 ng/ml	＜10 mg/l	＜10 mg/l	≥3	Manual anastomosis	Billroth Ⅱ	≥90 %	No	No	No	No	External validation set
839	Female	＜65	＜25 kg/m2	＜3	No	No	Open surgery	No	Distal gastrectomy	No	No	Yes	＜30g/L	Yes	Yes	No	No	No	No	＜270 min	＜100 ml	T1~T2	N0	0	＜2	＜5 cm	＜5 ng/ml	≥37 U/mL	＜0.05 ng/ml	＜10 mg/l	＜10 mg/l	＜3	Anastomosis instruments	Billroth Ⅱ	≥90 %	Yes	No	No	No	External validation set
840	Male	＜65	≥25 kg/m2	≥3	No	Yes	Laparoscopic surgery	No	Proximal gastrectomy	No	No	No	≥30g/L	No	No	No	No	No	No	＜270 min	＜100 ml	T3~T4	N0	0	≥2	≥5 cm	＜5 ng/ml	＜37 U/mL	＜0.05 ng/ml	≥10 mg/l	＜10 mg/l	＜3	Manual anastomosis	Roux-en-Y	≥90 %	No	No	No	No	External validation set
841	Male	＜65	≥25 kg/m2	≥3	No	No	Open surgery	Yes	Proximal gastrectomy	Yes	No	Yes	＜30g/L	Yes	No	No	No	No	Yes	＜270 min	＜100 ml	T1~T2	N1~N3	0	＜2	≥5 cm	＜5 ng/ml	≥37 U/mL	＜0.05 ng/ml	≥10 mg/l	＜10 mg/l	＜3	Anastomosis instruments	Billroth Ⅱ	≥90 %	No	No	No	No	External validation set
842	Male	＜65	≥25 kg/m2	＜3	No	No	Open surgery	Yes	Proximal gastrectomy	No	No	No	＜30g/L	No	No	No	No	No	Yes	＜270 min	＜100 ml	T3~T4	N1~N3	0	≥2	＜5 cm	＜5 ng/ml	＜37 U/mL	＜0.05 ng/ml	＜10 mg/l	＜10 mg/l	＜3	Anastomosis instruments	Billroth Ⅱ	＜90 %	No	No	No	No	External validation set
843	Male	＜65	＜25 kg/m2	≥3	No	Yes	Laparoscopic surgery	Yes	Total gastrectomy	Yes	No	No	≥30g/L	Yes	No	No	No	No	No	＜270 min	＜100 ml	T3~T4	N0	0	＜2	≥5 cm	＜5 ng/ml	＜37 U/mL	＜0.05 ng/ml	＜10 mg/l	＜10 mg/l	＜3	Anastomosis instruments	Billroth Ⅰ	≥90 %	No	No	No	No	External validation set
844	Female	＜65	＜25 kg/m2	＜3	No	No	Open surgery	Yes	Total gastrectomy	No	No	No	≥30g/L	No	No	Yes	No	No	No	＜270 min	＜100 ml	T1~T2	N0	0	＜2	＜5 cm	≥5 ng/ml	＜37 U/mL	＜0.05 ng/ml	＜10 mg/l	＜10 mg/l	＜3	Anastomosis instruments	Billroth Ⅰ	＜90 %	No	No	No	No	External validation set
845	Female	＜65	＜25 kg/m2	＜3	No	No	Laparoscopic surgery	No	Total gastrectomy	No	Yes	Yes	≥30g/L	Yes	No	Yes	Yes	No	No	≥270 min	＜100 ml	T1~T2	N0	0	＜2	＜5 cm	＜5 ng/ml	≥37 U/mL	＜0.05 ng/ml	≥10 mg/l	＜10 mg/l	＜3	Manual anastomosis	Roux-en-Y	≥90 %	No	No	No	No	External validation set
846	Male	≥65	＜25 kg/m2	＜3	No	No	Laparoscopic surgery	No	Total gastrectomy	No	Yes	No	≥30g/L	No	No	No	Yes	No	No	≥270 min	≥100 ml	T1~T2	N0	0	＜2	＜5 cm	≥5 ng/ml	＜37 U/mL	＜0.05 ng/ml	＜10 mg/l	＜10 mg/l	＜3	Anastomosis instruments	Billroth Ⅰ	≥90 %	No	No	No	No	External validation set
847	Male	≥65	＜25 kg/m2	≥3	No	Yes	Laparoscopic surgery	No	Total gastrectomy	No	No	No	≥30g/L	No	No	No	No	No	No	≥270 min	≥100 ml	T1~T2	N0	0	＜2	＜5 cm	＜5 ng/ml	＜37 U/mL	≥0.05 ng/ml	＜10 mg/l	＜10 mg/l	＜3	Anastomosis instruments	Billroth Ⅰ	≥90 %	No	No	No	No	External validation set
848	Male	≥65	＜25 kg/m2	≥3	No	No	Laparoscopic surgery	No	Distal gastrectomy	No	No	No	≥30g/L	No	No	No	No	No	No	＜270 min	＜100 ml	T1~T2	N0	0	＜2	＜5 cm	≥5 ng/ml	＜37 U/mL	＜0.05 ng/ml	＜10 mg/l	≥10 mg/l	＜3	Manual anastomosis	Billroth Ⅰ	≥90 %	No	No	No	No	External validation set
849	Male	＜65	≥25 kg/m2	＜3	No	No	Open surgery	No	Proximal gastrectomy	No	No	No	＜30g/L	No	No	No	No	No	No	＜270 min	＜100 ml	T3~T4	N0	0	＜2	＜5 cm	＜5 ng/ml	＜37 U/mL	＜0.05 ng/ml	＜10 mg/l	≥10 mg/l	≥3	Manual anastomosis	Billroth Ⅰ	≥90 %	No	No	No	No	External validation set
850	Male	≥65	＜25 kg/m2	＜3	No	No	Laparoscopic surgery	No	Proximal gastrectomy	No	No	Yes	＜30g/L	No	No	No	No	No	No	≥270 min	＜100 ml	T3~T4	N0	1	＜2	＜5 cm	＜5 ng/ml	＜37 U/mL	＜0.05 ng/ml	≥10 mg/l	＜10 mg/l	＜3	Anastomosis instruments	Roux-en-Y	≥90 %	No	No	No	No	External validation set
851	Female	≥65	≥25 kg/m2	＜3	Yes	No	Laparoscopic surgery	No	Proximal gastrectomy	Yes	No	No	≥30g/L	No	No	No	Yes	No	No	≥270 min	＜100 ml	T1~T2	N0	0	＜2	＜5 cm	＜5 ng/ml	＜37 U/mL	＜0.05 ng/ml	≥10 mg/l	＜10 mg/l	＜3	Anastomosis instruments	Billroth Ⅱ	≥90 %	No	No	No	No	External validation set
852	Male	＜65	＜25 kg/m2	＜3	Yes	No	Open surgery	No	Total gastrectomy	No	No	No	＜30g/L	No	Yes	No	Yes	No	No	＜270 min	＜100 ml	T1~T2	N0	1	＜2	＜5 cm	＜5 ng/ml	＜37 U/mL	＜0.05 ng/ml	≥10 mg/l	＜10 mg/l	＜3	Anastomosis instruments	Billroth Ⅰ	≥90 %	Yes	No	No	No	External validation set
853	Female	＜65	＜25 kg/m2	＜3	Yes	No	Open surgery	No	Proximal gastrectomy	No	No	Yes	＜30g/L	No	No	No	No	No	No	＜270 min	＜100 ml	T1~T2	N0	0	＜2	＜5 cm	＜5 ng/ml	＜37 U/mL	＜0.05 ng/ml	＜10 mg/l	＜10 mg/l	＜3	Manual anastomosis	Billroth Ⅰ	≥90 %	No	No	No	No	External validation set
854	Female	≥65	＜25 kg/m2	＜3	Yes	Yes	Open surgery	Yes	Proximal gastrectomy	No	No	No	≥30g/L	No	Yes	No	No	Yes	No	＜270 min	＜100 ml	T1~T2	N0	0	≥2	＜5 cm	＜5 ng/ml	＜37 U/mL	＜0.05 ng/ml	＜10 mg/l	＜10 mg/l	＜3	Anastomosis instruments	Billroth Ⅱ	≥90 %	Yes	No	No	No	External validation set
855	Female	＜65	＜25 kg/m2	≥3	No	No	Open surgery	Yes	Proximal gastrectomy	Yes	No	Yes	≥30g/L	No	No	No	No	No	Yes	＜270 min	＜100 ml	T1~T2	N1~N3	0	＜2	＜5 cm	＜5 ng/ml	＜37 U/mL	≥0.05 ng/ml	＜10 mg/l	＜10 mg/l	＜3	Manual anastomosis	Roux-en-Y	≥90 %	No	No	No	No	External validation set
856	Male	＜65	≥25 kg/m2	≥3	No	Yes	Open surgery	No	Total gastrectomy	No	No	Yes	≥30g/L	Yes	Yes	Yes	No	No	No	＜270 min	＜100 ml	T1~T2	N0	0	＜2	＜5 cm	＜5 ng/ml	＜37 U/mL	＜0.05 ng/ml	＜10 mg/l	＜10 mg/l	≥3	Manual anastomosis	Roux-en-Y	≥90 %	No	No	No	No	External validation set
857	Male	＜65	≥25 kg/m2	≥3	No	No	Open surgery	No	Proximal gastrectomy	Yes	No	No	≥30g/L	Yes	No	No	No	No	No	≥270 min	＜100 ml	T1~T2	N0	0	＜2	＜5 cm	＜5 ng/ml	＜37 U/mL	＜0.05 ng/ml	＜10 mg/l	＜10 mg/l	≥3	Anastomosis instruments	Billroth Ⅰ	≥90 %	No	No	No	No	External validation set
858	Male	＜65	＜25 kg/m2	＜3	No	No	Laparoscopic surgery	Yes	Distal gastrectomy	No	Yes	Yes	≥30g/L	Yes	No	No	No	No	No	＜270 min	＜100 ml	T1~T2	N0	0	＜2	＜5 cm	≥5 ng/ml	＜37 U/mL	＜0.05 ng/ml	＜10 mg/l	＜10 mg/l	＜3	Manual anastomosis	Billroth Ⅰ	≥90 %	No	No	No	No	External validation set
859	Female	＜65	＜25 kg/m2	≥3	No	No	Open surgery	No	Proximal gastrectomy	No	No	No	≥30g/L	No	No	Yes	No	No	No	＜270 min	＜100 ml	T3~T4	N0	0	＜2	＜5 cm	≥5 ng/ml	＜37 U/mL	＜0.05 ng/ml	＜10 mg/l	＜10 mg/l	＜3	Manual anastomosis	Billroth Ⅰ	≥90 %	No	No	No	No	External validation set
860	Male	＜65	≥25 kg/m2	＜3	No	No	Laparoscopic surgery	Yes	Total gastrectomy	No	No	No	≥30g/L	No	No	Yes	No	No	No	＜270 min	＜100 ml	T1~T2	N0	0	≥2	≥5 cm	＜5 ng/ml	≥37 U/mL	≥0.05 ng/ml	＜10 mg/l	＜10 mg/l	＜3	Anastomosis instruments	Roux-en-Y	＜90 %	No	No	No	No	External validation set
861	Male	＜65	＜25 kg/m2	＜3	No	No	Laparoscopic surgery	No	Proximal gastrectomy	No	No	No	≥30g/L	No	No	No	No	No	No	＜270 min	≥100 ml	T3~T4	N0	0	＜2	＜5 cm	＜5 ng/ml	＜37 U/mL	＜0.05 ng/ml	＜10 mg/l	≥10 mg/l	＜3	Anastomosis instruments	Billroth Ⅱ	≥90 %	No	No	No	No	External validation set
862	Male	≥65	＜25 kg/m2	≥3	No	No	Laparoscopic surgery	No	Proximal gastrectomy	No	No	No	≥30g/L	No	No	No	Yes	No	No	＜270 min	＜100 ml	T3~T4	N0	0	＜2	≥5 cm	＜5 ng/ml	≥37 U/mL	≥0.05 ng/ml	＜10 mg/l	＜10 mg/l	＜3	Anastomosis instruments	Billroth Ⅱ	＜90 %	No	No	No	No	External validation set
863	Female	≥65	＜25 kg/m2	＜3	No	No	Open surgery	No	Proximal gastrectomy	No	No	Yes	＜30g/L	No	No	No	No	No	No	＜270 min	≥100 ml	T1~T2	N0	0	＜2	＜5 cm	＜5 ng/ml	＜37 U/mL	＜0.05 ng/ml	＜10 mg/l	≥10 mg/l	＜3	Manual anastomosis	Billroth Ⅰ	≥90 %	No	No	No	No	External validation set
864	Male	≥65	＜25 kg/m2	＜3	No	Yes	Open surgery	No	Distal gastrectomy	No	No	No	＜30g/L	No	No	No	No	Yes	No	＜270 min	≥100 ml	T1~T2	N0	0	＜2	＜5 cm	＜5 ng/ml	＜37 U/mL	＜0.05 ng/ml	≥10 mg/l	＜10 mg/l	＜3	Manual anastomosis	Billroth Ⅱ	≥90 %	No	No	No	No	External validation set
865	Female	＜65	＜25 kg/m2	＜3	Yes	No	Open surgery	No	Total gastrectomy	No	No	No	≥30g/L	No	No	No	Yes	Yes	No	＜270 min	≥100 ml	T3~T4	N0	0	＜2	＜5 cm	＜5 ng/ml	＜37 U/mL	＜0.05 ng/ml	＜10 mg/l	＜10 mg/l	≥3	Anastomosis instruments	Billroth Ⅱ	≥90 %	No	No	No	No	External validation set
866	Female	≥65	＜25 kg/m2	＜3	Yes	Yes	Open surgery	No	Total gastrectomy	Yes	Yes	Yes	≥30g/L	No	No	No	Yes	No	Yes	＜270 min	≥100 ml	T1~T2	N1~N3	0	＜2	＜5 cm	＜5 ng/ml	＜37 U/mL	＜0.05 ng/ml	≥10 mg/l	＜10 mg/l	≥3	Manual anastomosis	Billroth Ⅱ	≥90 %	Yes	No	No	No	External validation set
867	Male	≥65	≥25 kg/m2	＜3	No	No	Laparoscopic surgery	Yes	Proximal gastrectomy	No	No	Yes	≥30g/L	No	No	No	No	No	No	＜270 min	＜100 ml	T1~T2	N1~N3	0	＜2	＜5 cm	＜5 ng/ml	＜37 U/mL	＜0.05 ng/ml	＜10 mg/l	＜10 mg/l	＜3	Manual anastomosis	Roux-en-Y	≥90 %	No	No	No	No	External validation set
868	Male	≥65	＜25 kg/m2	＜3	No	No	Open surgery	Yes	Total gastrectomy	No	Yes	No	≥30g/L	No	No	No	No	No	No	＜270 min	≥100 ml	T1~T2	N0	0	＜2	＜5 cm	＜5 ng/ml	＜37 U/mL	＜0.05 ng/ml	≥10 mg/l	＜10 mg/l	＜3	Manual anastomosis	Billroth Ⅱ	≥90 %	No	No	No	No	External validation set
869	Male	≥65	≥25 kg/m2	＜3	No	Yes	Laparoscopic surgery	No	Total gastrectomy	No	No	No	≥30g/L	Yes	Yes	Yes	No	No	No	＜270 min	≥100 ml	T1~T2	N1~N3	0	＜2	＜5 cm	＜5 ng/ml	＜37 U/mL	＜0.05 ng/ml	≥10 mg/l	＜10 mg/l	＜3	Manual anastomosis	Roux-en-Y	≥90 %	No	No	No	No	External validation set
870	Female	＜65	＜25 kg/m2	≥3	No	No	Open surgery	Yes	Distal gastrectomy	No	No	No	＜30g/L	No	Yes	No	No	No	No	＜270 min	＜100 ml	T1~T2	N0	0	＜2	＜5 cm	＜5 ng/ml	＜37 U/mL	＜0.05 ng/ml	＜10 mg/l	＜10 mg/l	＜3	Manual anastomosis	Billroth Ⅱ	≥90 %	No	No	No	No	External validation set
871	Male	≥65	＜25 kg/m2	＜3	No	No	Open surgery	No	Proximal gastrectomy	Yes	No	No	＜30g/L	No	No	No	No	No	No	＜270 min	≥100 ml	T1~T2	N0	0	＜2	＜5 cm	≥5 ng/ml	＜37 U/mL	＜0.05 ng/ml	＜10 mg/l	＜10 mg/l	＜3	Manual anastomosis	Roux-en-Y	≥90 %	No	No	No	No	External validation set
872	Male	≥65	＜25 kg/m2	＜3	No	No	Open surgery	No	Distal gastrectomy	No	No	No	≥30g/L	No	No	No	No	No	Yes	＜270 min	≥100 ml	T1~T2	N0	0	＜2	≥5 cm	＜5 ng/ml	＜37 U/mL	＜0.05 ng/ml	＜10 mg/l	＜10 mg/l	＜3	Anastomosis instruments	Billroth Ⅱ	≥90 %	No	No	No	No	External validation set
873	Female	≥65	＜25 kg/m2	＜3	No	No	Laparoscopic surgery	Yes	Total gastrectomy	No	No	No	≥30g/L	Yes	No	No	No	No	No	＜270 min	＜100 ml	T1~T2	N0	0	＜2	＜5 cm	≥5 ng/ml	≥37 U/mL	＜0.05 ng/ml	≥10 mg/l	＜10 mg/l	≥3	Manual anastomosis	Billroth Ⅰ	≥90 %	No	No	No	No	External validation set
874	Female	≥65	＜25 kg/m2	＜3	No	No	Open surgery	No	Distal gastrectomy	No	No	No	≥30g/L	Yes	No	Yes	No	Yes	No	＜270 min	＜100 ml	T1~T2	N0	0	≥2	＜5 cm	＜5 ng/ml	＜37 U/mL	＜0.05 ng/ml	＜10 mg/l	≥10 mg/l	＜3	Manual anastomosis	Billroth Ⅰ	≥90 %	No	No	No	No	External validation set
875	Female	＜65	＜25 kg/m2	≥3	No	No	Open surgery	No	Total gastrectomy	Yes	No	No	≥30g/L	No	No	No	Yes	No	No	＜270 min	≥100 ml	T1~T2	N0	0	＜2	≥5 cm	＜5 ng/ml	＜37 U/mL	≥0.05 ng/ml	≥10 mg/l	≥10 mg/l	＜3	Manual anastomosis	Billroth Ⅱ	≥90 %	No	No	No	No	External validation set
876	Male	≥65	＜25 kg/m2	＜3	Yes	No	Open surgery	No	Distal gastrectomy	No	No	No	≥30g/L	No	No	No	No	Yes	No	≥270 min	＜100 ml	T1~T2	N1~N3	1	≥2	≥5 cm	＜5 ng/ml	＜37 U/mL	＜0.05 ng/ml	＜10 mg/l	＜10 mg/l	＜3	Manual anastomosis	Billroth Ⅰ	＜90 %	No	No	No	No	External validation set
877	Male	＜65	＜25 kg/m2	≥3	No	No	Open surgery	No	Distal gastrectomy	No	No	Yes	≥30g/L	No	No	No	No	No	No	＜270 min	＜100 ml	T1~T2	N0	0	≥2	≥5 cm	＜5 ng/ml	＜37 U/mL	＜0.05 ng/ml	＜10 mg/l	＜10 mg/l	≥3	Manual anastomosis	Billroth Ⅱ	≥90 %	Yes	No	No	No	External validation set
878	Male	＜65	＜25 kg/m2	＜3	No	No	Open surgery	No	Total gastrectomy	No	No	No	≥30g/L	No	Yes	No	Yes	No	No	＜270 min	≥100 ml	T1~T2	N0	0	＜2	＜5 cm	＜5 ng/ml	＜37 U/mL	＜0.05 ng/ml	＜10 mg/l	＜10 mg/l	＜3	Manual anastomosis	Roux-en-Y	＜90 %	Yes	No	No	No	External validation set
879	Male	＜65	＜25 kg/m2	≥3	No	No	Open surgery	No	Proximal gastrectomy	No	No	No	≥30g/L	No	No	No	Yes	No	No	＜270 min	≥100 ml	T3~T4	N0	0	＜2	＜5 cm	＜5 ng/ml	＜37 U/mL	＜0.05 ng/ml	＜10 mg/l	＜10 mg/l	＜3	Manual anastomosis	Billroth Ⅰ	≥90 %	No	No	No	No	External validation set
880	Male	≥65	＜25 kg/m2	＜3	No	No	Open surgery	Yes	Total gastrectomy	No	No	Yes	≥30g/L	No	No	No	No	No	No	≥270 min	＜100 ml	T1~T2	N1~N3	0	＜2	＜5 cm	＜5 ng/ml	＜37 U/mL	＜0.05 ng/ml	＜10 mg/l	＜10 mg/l	＜3	Manual anastomosis	Billroth Ⅱ	≥90 %	No	No	No	No	External validation set
881	Female	≥65	＜25 kg/m2	＜3	No	Yes	Laparoscopic surgery	Yes	Distal gastrectomy	No	No	Yes	≥30g/L	No	Yes	No	No	No	No	≥270 min	≥100 ml	T1~T2	N0	0	＜2	＜5 cm	＜5 ng/ml	＜37 U/mL	≥0.05 ng/ml	＜10 mg/l	＜10 mg/l	＜3	Manual anastomosis	Billroth Ⅰ	≥90 %	No	No	No	No	External validation set
882	Male	＜65	＜25 kg/m2	＜3	No	No	Laparoscopic surgery	No	Distal gastrectomy	No	No	No	≥30g/L	No	Yes	No	No	No	Yes	＜270 min	＜100 ml	T1~T2	N0	0	＜2	＜5 cm	≥5 ng/ml	＜37 U/mL	＜0.05 ng/ml	＜10 mg/l	＜10 mg/l	＜3	Manual anastomosis	Billroth Ⅱ	≥90 %	No	No	No	No	External validation set
883	Male	＜65	≥25 kg/m2	＜3	Yes	No	Laparoscopic surgery	Yes	Proximal gastrectomy	Yes	Yes	No	＜30g/L	No	No	No	No	No	No	＜270 min	≥100 ml	T1~T2	N0	0	＜2	＜5 cm	＜5 ng/ml	＜37 U/mL	＜0.05 ng/ml	＜10 mg/l	＜10 mg/l	＜3	Anastomosis instruments	Billroth Ⅱ	≥90 %	No	No	No	No	External validation set
884	Female	≥65	≥25 kg/m2	＜3	No	No	Laparoscopic surgery	No	Proximal gastrectomy	No	Yes	No	≥30g/L	No	No	No	No	No	No	＜270 min	＜100 ml	T1~T2	N0	0	＜2	＜5 cm	＜5 ng/ml	＜37 U/mL	≥0.05 ng/ml	＜10 mg/l	＜10 mg/l	＜3	Manual anastomosis	Roux-en-Y	≥90 %	No	No	No	No	External validation set
885	Male	≥65	＜25 kg/m2	＜3	Yes	No	Open surgery	No	Total gastrectomy	No	No	No	＜30g/L	Yes	No	Yes	No	No	No	＜270 min	＜100 ml	T1~T2	N0	0	＜2	＜5 cm	＜5 ng/ml	＜37 U/mL	＜0.05 ng/ml	＜10 mg/l	＜10 mg/l	＜3	Anastomosis instruments	Billroth Ⅰ	≥90 %	No	No	No	No	External validation set
886	Male	≥65	≥25 kg/m2	＜3	Yes	No	Laparoscopic surgery	No	Proximal gastrectomy	No	No	No	≥30g/L	Yes	No	Yes	No	No	No	＜270 min	＜100 ml	T1~T2	N0	0	＜2	＜5 cm	＜5 ng/ml	＜37 U/mL	≥0.05 ng/ml	≥10 mg/l	＜10 mg/l	＜3	Anastomosis instruments	Billroth Ⅰ	≥90 %	No	No	No	No	External validation set
887	Female	≥65	≥25 kg/m2	≥3	No	No	Open surgery	No	Distal gastrectomy	No	No	No	≥30g/L	No	No	No	No	No	No	＜270 min	＜100 ml	T1~T2	N0	0	＜2	＜5 cm	≥5 ng/ml	＜37 U/mL	＜0.05 ng/ml	≥10 mg/l	≥10 mg/l	≥3	Anastomosis instruments	Billroth Ⅱ	≥90 %	No	No	No	No	External validation set
888	Female	＜65	＜25 kg/m2	≥3	No	Yes	Laparoscopic surgery	Yes	Total gastrectomy	No	No	No	＜30g/L	Yes	No	No	Yes	Yes	No	＜270 min	＜100 ml	T1~T2	N0	0	＜2	＜5 cm	≥5 ng/ml	＜37 U/mL	＜0.05 ng/ml	＜10 mg/l	＜10 mg/l	＜3	Manual anastomosis	Roux-en-Y	≥90 %	Yes	No	No	No	External validation set
889	Male	＜65	＜25 kg/m2	＜3	No	Yes	Open surgery	Yes	Proximal gastrectomy	Yes	No	No	≥30g/L	No	No	No	Yes	No	No	＜270 min	＜100 ml	T1~T2	N0	0	≥2	＜5 cm	＜5 ng/ml	＜37 U/mL	＜0.05 ng/ml	≥10 mg/l	＜10 mg/l	＜3	Manual anastomosis	Billroth Ⅱ	≥90 %	Yes	No	No	No	External validation set
890	Female	≥65	＜25 kg/m2	＜3	No	No	Open surgery	Yes	Distal gastrectomy	No	No	No	≥30g/L	No	No	No	No	No	No	＜270 min	＜100 ml	T3~T4	N0	0	＜2	＜5 cm	＜5 ng/ml	＜37 U/mL	＜0.05 ng/ml	＜10 mg/l	≥10 mg/l	＜3	Anastomosis instruments	Roux-en-Y	≥90 %	No	No	No	No	External validation set
891	Female	＜65	＜25 kg/m2	＜3	No	No	Open surgery	No	Distal gastrectomy	No	No	No	≥30g/L	No	No	No	Yes	No	No	＜270 min	＜100 ml	T1~T2	N0	0	≥2	＜5 cm	＜5 ng/ml	＜37 U/mL	＜0.05 ng/ml	＜10 mg/l	＜10 mg/l	＜3	Manual anastomosis	Billroth Ⅱ	＜90 %	No	No	No	No	External validation set
892	Male	≥65	＜25 kg/m2	＜3	No	Yes	Open surgery	No	Proximal gastrectomy	No	No	No	≥30g/L	No	No	No	No	No	No	＜270 min	＜100 ml	T1~T2	N1~N3	1	＜2	＜5 cm	＜5 ng/ml	＜37 U/mL	＜0.05 ng/ml	＜10 mg/l	＜10 mg/l	＜3	Manual anastomosis	Billroth Ⅱ	≥90 %	No	No	No	No	External validation set
893	Female	＜65	＜25 kg/m2	≥3	No	No	Open surgery	No	Distal gastrectomy	No	Yes	No	≥30g/L	No	No	No	No	No	No	＜270 min	＜100 ml	T3~T4	N0	0	≥2	≥5 cm	＜5 ng/ml	≥37 U/mL	＜0.05 ng/ml	＜10 mg/l	＜10 mg/l	＜3	Manual anastomosis	Billroth Ⅱ	≥90 %	No	No	No	No	External validation set
894	Male	＜65	≥25 kg/m2	＜3	Yes	No	Open surgery	No	Proximal gastrectomy	No	Yes	No	≥30g/L	Yes	Yes	Yes	No	No	Yes	≥270 min	≥100 ml	T3~T4	N0	0	＜2	＜5 cm	＜5 ng/ml	＜37 U/mL	＜0.05 ng/ml	＜10 mg/l	＜10 mg/l	≥3	Anastomosis instruments	Roux-en-Y	≥90 %	No	No	No	No	External validation set
895	Female	＜65	＜25 kg/m2	≥3	Yes	No	Laparoscopic surgery	No	Proximal gastrectomy	No	No	Yes	≥30g/L	No	No	No	No	Yes	No	＜270 min	≥100 ml	T1~T2	N0	0	＜2	＜5 cm	＜5 ng/ml	＜37 U/mL	＜0.05 ng/ml	＜10 mg/l	＜10 mg/l	＜3	Anastomosis instruments	Billroth Ⅱ	≥90 %	No	No	No	No	External validation set
896	Male	＜65	≥25 kg/m2	＜3	No	No	Laparoscopic surgery	Yes	Proximal gastrectomy	No	No	No	≥30g/L	Yes	Yes	No	No	No	No	＜270 min	＜100 ml	T1~T2	N0	0	＜2	≥5 cm	≥5 ng/ml	≥37 U/mL	≥0.05 ng/ml	≥10 mg/l	＜10 mg/l	＜3	Manual anastomosis	Roux-en-Y	≥90 %	No	No	No	No	External validation set
897	Female	≥65	＜25 kg/m2	＜3	No	No	Laparoscopic surgery	No	Total gastrectomy	No	No	No	≥30g/L	No	No	No	No	No	No	＜270 min	＜100 ml	T1~T2	N0	0	＜2	＜5 cm	≥5 ng/ml	≥37 U/mL	≥0.05 ng/ml	＜10 mg/l	＜10 mg/l	＜3	Anastomosis instruments	Roux-en-Y	≥90 %	No	No	No	No	External validation set
898	Male	＜65	＜25 kg/m2	＜3	No	No	Laparoscopic surgery	No	Distal gastrectomy	Yes	No	No	≥30g/L	No	No	Yes	No	No	No	＜270 min	＜100 ml	T1~T2	N1~N3	0	＜2	＜5 cm	＜5 ng/ml	＜37 U/mL	＜0.05 ng/ml	≥10 mg/l	＜10 mg/l	＜3	Anastomosis instruments	Roux-en-Y	≥90 %	No	No	No	No	External validation set
899	Male	≥65	＜25 kg/m2	＜3	No	No	Open surgery	Yes	Total gastrectomy	No	No	No	≥30g/L	No	No	No	No	No	No	＜270 min	＜100 ml	T1~T2	N0	0	＜2	＜5 cm	＜5 ng/ml	≥37 U/mL	＜0.05 ng/ml	＜10 mg/l	＜10 mg/l	≥3	Anastomosis instruments	Billroth Ⅰ	≥90 %	Yes	No	No	No	External validation set
900	Male	≥65	＜25 kg/m2	＜3	No	No	Open surgery	No	Proximal gastrectomy	No	No	No	≥30g/L	No	No	No	Yes	No	No	＜270 min	＜100 ml	T1~T2	N0	0	＜2	＜5 cm	＜5 ng/ml	＜37 U/mL	＜0.05 ng/ml	＜10 mg/l	≥10 mg/l	＜3	Anastomosis instruments	Billroth Ⅰ	≥90 %	No	No	No	No	External validation set
901	Male	≥65	＜25 kg/m2	≥3	Yes	No	Open surgery	Yes	Distal gastrectomy	No	No	No	＜30g/L	No	No	No	No	Yes	No	＜270 min	＜100 ml	T1~T2	N0	0	＜2	＜5 cm	＜5 ng/ml	＜37 U/mL	＜0.05 ng/ml	＜10 mg/l	＜10 mg/l	＜3	Anastomosis instruments	Billroth Ⅱ	＜90 %	No	No	No	No	External validation set
902	Male	＜65	＜25 kg/m2	＜3	No	No	Laparoscopic surgery	No	Distal gastrectomy	No	No	No	≥30g/L	No	No	No	No	No	Yes	≥270 min	＜100 ml	T3~T4	N0	0	＜2	＜5 cm	＜5 ng/ml	＜37 U/mL	＜0.05 ng/ml	＜10 mg/l	≥10 mg/l	＜3	Manual anastomosis	Billroth Ⅰ	≥90 %	No	No	No	No	External validation set
903	Male	＜65	＜25 kg/m2	＜3	No	Yes	Open surgery	No	Proximal gastrectomy	No	Yes	No	≥30g/L	No	No	No	No	No	No	＜270 min	＜100 ml	T1~T2	N0	0	＜2	＜5 cm	＜5 ng/ml	＜37 U/mL	＜0.05 ng/ml	＜10 mg/l	＜10 mg/l	＜3	Anastomosis instruments	Billroth Ⅰ	≥90 %	No	No	No	No	External validation set
904	Male	＜65	＜25 kg/m2	＜3	No	No	Laparoscopic surgery	No	Total gastrectomy	No	No	No	≥30g/L	No	No	Yes	No	No	No	≥270 min	＜100 ml	T3~T4	N0	0	＜2	≥5 cm	＜5 ng/ml	＜37 U/mL	＜0.05 ng/ml	＜10 mg/l	≥10 mg/l	＜3	Anastomosis instruments	Billroth Ⅱ	≥90 %	No	No	No	No	External validation set
905	Female	≥65	≥25 kg/m2	＜3	No	Yes	Open surgery	No	Distal gastrectomy	No	Yes	No	≥30g/L	No	No	No	Yes	No	Yes	＜270 min	＜100 ml	T1~T2	N1~N3	0	＜2	＜5 cm	＜5 ng/ml	＜37 U/mL	≥0.05 ng/ml	＜10 mg/l	＜10 mg/l	≥3	Manual anastomosis	Billroth Ⅰ	≥90 %	Yes	No	No	No	External validation set
906	Female	＜65	≥25 kg/m2	＜3	Yes	No	Laparoscopic surgery	No	Distal gastrectomy	No	No	No	≥30g/L	No	Yes	No	No	No	No	≥270 min	＜100 ml	T1~T2	N0	0	＜2	＜5 cm	＜5 ng/ml	＜37 U/mL	＜0.05 ng/ml	＜10 mg/l	＜10 mg/l	＜3	Manual anastomosis	Roux-en-Y	≥90 %	No	No	No	No	External validation set
