# Supplementary material for: Identification of intraoperative hypoxemia and hypoproteinemia as prognostic indicators in anastomotic leakage post-radical gastrectomy: an 8-year multicenter study utilizing machine learning techniques
Source: Front Oncol. 2024 Nov 27;14:1471137. doi: 10.3389/fonc.2024.1471137 (PMC11631859; doi:10.3389/fonc.2024.1471137)
Supplement: Supplementary Table 2 — The baseline characteristics of the internal validation set with the external validation set. [file Table2.xlsx]

## Sheet: Sheet1
Variables		Total (n=906)	Internal validation set (n=713)	External Validation Set (n=193)	P
Sex	Female	397(43.819)	317(44.460)	80(41.451)	0.455
	Male	509(56.181)	396(55.540)	113(58.549)
Age	＜65	554(61.148)	470(65.919)	84(43.523)	<0.001
	≥65	352(38.852)	243(34.081)	109(56.477)
BMI	＜25 kg/m2	651(71.854)	515(72.230)	136(70.466)	0.629
	≥25 kg/m2	255(28.146)	198(27.770)	57(29.534)
ASA	＜3	644(71.082)	507(71.108)	137(70.984)	0.973
	≥3	262(28.918)	206(28.892)	56(29.016)
Drinking history	No	662(73.068)	523(73.352)	139(72.021)	0.711
	Yes	244(26.932)	190(26.648)	54(27.979)
Smoking history	No	638(70.419)	502(70.407)	136(70.466)	0.987
	Yes	268(29.581)	211(29.593)	57(29.534)
Surgical procedure	Laparoscopic surgery	381(42.053)	297(41.655)	84(43.523)	0.641
	Open surgery	525(57.947)	416(58.345)	109(56.477)
Emergency surgery	No	567(62.583)	439(61.571)	128(66.321)	0.226
	Yes	339(37.417)	274(38.429)	65(33.679)
Surgery type	Proximal gastrectomy	291(32.119)	228(31.978)	63(32.642)	0.555
	Distal gastrectomy	319(35.210)	257(36.045)	62(32.124)
	Total gastrectomy	296(32.671)	228(31.978)	68(35.233)
Anemia	No	666(73.510)	525(73.633)	141(73.057)	0.872
	Yes	240(26.490)	188(26.367)	52(26.943)
Chemotherapy	No	700(77.263)	542(76.017)	158(81.865)	0.085
	Yes	206(22.737)	171(23.983)	35(18.135)
Radiotherapy	No	720(79.470)	571(80.084)	149(77.202)	0.379
	Yes	186(20.530)	142(19.916)	44(22.798)
ALB	≥30g/L	550(60.706)	448(62.833)	102(52.850)	0.012
	＜30g/L	356(39.294)	265(37.167)	91(47.150)
Hyperlipidemia	No	732(80.795)	579(81.206)	153(79.275)	0.546
	Yes	174(19.205)	134(18.794)	40(20.725)
Hypertension	No	573(63.245)	443(62.132)	130(67.358)	0.182
	Yes	333(36.755)	270(37.868)	63(32.642)
Surgical history	No	719(79.360)	563(78.962)	156(80.829)	0.57
	Yes	187(20.640)	150(21.038)	37(19.171)
CHD	No	794(87.638)	643(90.182)	151(78.238)	<0.001
	Yes	112(12.362)	70(9.818)	42(21.762)
Diabetes	No	746(82.340)	588(82.468)	158(81.865)	0.845
	Yes	160(17.660)	125(17.532)	35(18.135)
COPD	No	818(90.287)	652(91.445)	166(86.010)	0.024
	Yes	88(9.713)	61(8.555)	27(13.990)
Surgery time	＜270 min	579(63.907)	445(62.412)	134(69.430)	0.072
	≥270 min	327(36.093)	268(37.588)	59(30.570)
Bleeding volume	No	595(65.673)	465(65.217)	130(67.358)	0.579
	Yes	311(34.327)	248(34.783)	63(32.642)
T stage	T1~T2	596(65.784)	457(64.095)	139(72.021)	0.04
	T3~T4	310(34.216)	256(35.905)	54(27.979)
N stage	N0	611(67.439)	460(64.516)	151(78.238)	<0.001
	N1~N3	295(32.561)	253(35.484)	42(21.762)
PNI	No	818(90.287)	646(90.603)	172(89.119)	0.537
	Yes	88(9.713)	67(9.397)	21(10.881)
Tumor number	＜2	688(75.938)	531(74.474)	157(81.347)	0.048
	≥2	218(24.062)	182(25.526)	36(18.653)
Tumor size	＜5 cm	720(79.470)	558(78.261)	162(83.938)	0.083
	≥5 cm	186(20.530)	155(21.739)	31(16.062)
CEA level	＜5 ng/ml	718(79.249)	564(79.102)	154(79.793)	0.834
	≥5 ng/ml	188(20.751)	149(20.898)	39(20.207)
CA199 level	＜37 U/mL	675(74.503)	519(72.791)	156(80.829)	0.023
	≥37 U/mL	231(25.497)	194(27.209)	37(19.171)
PCT level	＜0.05 ng/ml	697(76.932)	537(75.316)	160(82.902)	0.026
	≥0.05 ng/ml	209(23.068)	176(24.684)	33(17.098)
CRP level	＜10 mg/l	704(77.704)	547(76.718)	157(81.347)	0.17
	≥10 mg/l	202(22.296)	166(23.282)	36(18.653)
SAA level	＜10 mg/l	750(82.781)	590(82.749)	160(82.902)	0.96
	≥10 mg/l	156(17.219)	123(17.251)	33(17.098)
NRS2002 score	＜3	721(79.581)	562(78.822)	159(82.383)	0.276
	≥3	185(20.419)	151(21.178)	34(17.617)
Anastomosis method	Anastomosis instruments	639(70.530)	545(76.438)	94(48.705)	<0.001
	Manual anastomosis	267(29.470)	168(23.562)	99(51.295)
Anastomosis type	Billroth Ⅰ	288(31.788)	217(30.435)	71(36.788)	0.151
	Billroth Ⅱ	294(32.450)	231(32.398)	63(32.642)
	Roux-en-Y	324(35.762)	265(37.167)	59(30.570)
SpO2	≥90 %	704(77.704)	544(76.297)	160(82.902)	0.051
	＜90 %	202(22.296)	169(23.703)	33(17.098)
Blood transfusion	No	741(81.788)	587(82.328)	154(79.793)	0.418
	Yes	165(18.212)	126(17.672)	39(20.207)
One year mortality	No	820(90.508)	647(90.743)	173(89.637)	0.642
	Yes	86(9.492)	66(9.257)	20(10.363)
Three year mortality	No	636(70.199)	507(71.108)	129(66.839)	0.25
	Yes	270(29.801)	206(28.892)	64(33.161)
Five year mortality	No	540(59.603)	432(60.589)	108(55.959)	0.245
	Yes	366(40.397)	281(39.411)	85(44.041)
