# Supplementary material for: Identification of intraoperative hypoxemia and hypoproteinemia as prognostic indicators in anastomotic leakage post-radical gastrectomy: an 8-year multicenter study utilizing machine learning techniques
Source: Front Oncol. 2024 Nov 27;14:1471137. doi: 10.3389/fonc.2024.1471137 (PMC11631859; doi:10.3389/fonc.2024.1471137)
Supplement: Supplementary Table 3 — The baseline characteristics of the training set with the test set. [file Table3.xlsx]

## Sheet: Sheet1
Variables		Total (n=713)	Training set (n=499)	Validation set (n=214)	P
Sex	Female	317(44.460)	225(45.090)	92(42.991)	0.605
	Male	396(55.540)	274(54.910)	122(57.009)
Age	＜65	470(65.919)	332(66.533)	138(64.486)	0.597
	≥65	243(34.081)	167(33.467)	76(35.514)
BMI	＜25 kg/m2	515(72.230)	362(72.545)	153(71.495)	0.774
	≥25 kg/m2	198(27.770)	137(27.455)	61(28.505)
ASA	＜3	507(71.108)	357(71.543)	150(70.093)	0.696
	≥3	206(28.892)	142(28.457)	64(29.907)
Drinking history	No	523(73.352)	366(73.347)	157(73.364)	0.996
	Yes	190(26.648)	133(26.653)	57(26.636)
Smoking history	No	502(70.407)	355(71.142)	147(68.692)	0.511
	Yes	211(29.593)	144(28.858)	67(31.308)
Surgical procedure	Laparoscopic surgery	297(41.655)	212(42.485)	85(39.720)	0.492
	Open surgery	416(58.345)	287(57.515)	129(60.280)
Emergency surgery	No	439(61.571)	297(59.519)	142(66.355)	0.085
	Yes	274(38.429)	202(40.481)	72(33.645)
Surgery type	Proximal gastrectomy	228(31.978)	158(31.663)	70(32.710)	0.624
	Distal gastrectomy	257(36.045)	176(35.271)	81(37.850)
	Total gastrectomy	228(31.978)	165(33.066)	63(29.439)
Anemia	No	525(73.633)	375(75.150)	150(70.093)	0.16
	Yes	188(26.367)	124(24.850)	64(29.907)
Chemotherapy	No	542(76.017)	367(73.547)	175(81.776)	0.018
	Yes	171(23.983)	132(26.453)	39(18.224)
Radiotherapy	No	571(80.084)	399(79.960)	172(80.374)	0.899
	Yes	142(19.916)	100(20.040)	42(19.626)
ALB	≥30g/L	448(62.833)	310(62.124)	138(64.486)	0.55
	＜30g/L	265(37.167)	189(37.876)	76(35.514)
Hyperlipidemia	No	579(81.206)	402(80.561)	177(82.710)	0.501
	Yes	134(18.794)	97(19.439)	37(17.290)
Hypertension	No	443(62.132)	300(60.120)	143(66.822)	0.091
	Yes	270(37.868)	199(39.880)	71(33.178)
Surgical history	No	563(78.962)	398(79.760)	165(77.103)	0.425
	Yes	150(21.038)	101(20.240)	49(22.897)
CHD	No	643(90.182)	453(90.782)	190(88.785)	0.412
	Yes	70(9.818)	46(9.218)	24(11.215)
Diabetes	No	588(82.468)	417(83.567)	171(79.907)	0.239
	Yes	125(17.532)	82(16.433)	43(20.093)
COPD	No	652(91.445)	456(91.383)	196(91.589)	0.928
	Yes	61(8.555)	43(8.617)	18(8.411)
Surgery time	＜270 min	445(62.412)	316(63.327)	129(60.280)	0.441
	≥270 min	268(37.588)	183(36.673)	85(39.720)
Bleeding volume	No	465(65.217)	331(66.333)	134(62.617)	0.34
	Yes	248(34.783)	168(33.667)	80(37.383)
T stage	T1~T2	457(64.095)	317(63.527)	140(65.421)	0.629
	T3~T4	256(35.905)	182(36.473)	74(34.579)
N stage	N0	460(64.516)	326(65.331)	134(62.617)	0.488
	N1~N3	253(35.484)	173(34.669)	80(37.383)
PNI	No	646(90.603)	456(91.383)	190(88.785)	0.276
	Yes	67(9.397)	43(8.617)	24(11.215)
Tumor number	＜2	531(74.474)	368(73.747)	163(76.168)	0.497
	≥2	182(25.526)	131(26.253)	51(23.832)
Tumor size	＜5 cm	558(78.261)	395(79.158)	163(76.168)	0.375
	≥5 cm	155(21.739)	104(20.842)	51(23.832)
CEA level	＜5 ng/ml	564(79.102)	390(78.156)	174(81.308)	0.343
	≥5 ng/ml	149(20.898)	109(21.844)	40(18.692)
CA199 level	＜37 U/mL	519(72.791)	366(73.347)	153(71.495)	0.611
	≥37 U/mL	194(27.209)	133(26.653)	61(28.505)
PCT level	＜0.05 ng/ml	537(75.316)	381(76.353)	156(72.897)	0.327
	≥0.05 ng/ml	176(24.684)	118(23.647)	58(27.103)
CRP level	＜10 mg/l	547(76.718)	391(78.357)	156(72.897)	0.114
	≥10 mg/l	166(23.282)	108(21.643)	58(27.103)
SAA level	＜10 mg/l	590(82.749)	420(84.168)	170(79.439)	0.126
	≥10 mg/l	123(17.251)	79(15.832)	44(20.561)
NRS2002 score	＜3	562(78.822)	393(78.758)	169(78.972)	0.949
	≥3	151(21.178)	106(21.242)	45(21.028)
Anastomosis method	Anastomosis instruments	545(76.438)	377(75.551)	168(78.505)	0.394
	Manual anastomosis	168(23.562)	122(24.449)	46(21.495)
Anastomosis type	Billroth Ⅰ	217(30.435)	162(32.465)	55(25.701)	0.144
	Billroth Ⅱ	231(32.398)	161(32.265)	70(32.710)
	Roux-en-Y	265(37.167)	176(35.271)	89(41.589)
SpO2	≥90 %	544(76.297)	384(76.954)	160(74.766)	0.529
	＜90 %	169(23.703)	115(23.046)	54(25.234)
Blood transfusion	No	587(82.328)	412(82.565)	175(81.776)	0.8
	Yes	126(17.672)	87(17.435)	39(18.224)
One year mortality	No	647(90.743)	454(90.982)	193(90.187)	0.737
	Yes	66(9.257)	45(9.018)	21(9.813)
Three year mortality	No	507(71.108)	356(71.343)	151(70.561)	0.833
	Yes	206(28.892)	143(28.657)	63(29.439)
Five year mortality	No	432(60.589)	306(61.323)	126(58.879)	0.54
	Yes	281(39.411)	193(38.677)	88(41.121)
